# Supplementary material for: Comparative genetics of Enterococcus faecalis intestinal tissue isolates before and after surgery in a rat model of colon anastomosis
Source: PLoS One. 2020 Apr 28;15(4):e0232165. doi: 10.1371/journal.pone.0232165 (PMC7188289; doi:10.1371/journal.pone.0232165)
Supplement: S1 Table — (XLSX) [file pone.0232165.s001.xlsx]

## Sheet: shared
16A pre-op gene	16A pre-op contig	Gene start	Gene end	16A post-op gene	16A post-op contig	Gene start	Gene end	Gene product	Gene inference	V583 gene	V583 locus	16A pre-op alignment	alignment	16A post-op alignment
AR682_00285	E1_v2_contig1	59142	60519	AR684_00280	E2_v1_contig1	59148	60525	bifunctional N-acetylglucosamine-1-phosphate uridyltransferase/glucosamine-1-phosphate acetyltransferase	COORDINATES: similar to AA sequence:RefSeq:NP_813869.1	glmU	EF0059	MENRYAIILAAGKGTRMKSKLYKVLHPVAGKPMVEHILDQVEQTEPTEIVTIVGHG-EEMIKSHLGERSQYALQAEQLGTGHAVMQAQELLGGKQGTTLVITGDTPLLTAETLKNLFDYHQGKNASATILTAHAEDPTGYGRIIRDHVGIVERIVEQKDASEEEARVQEINTGTFCFDNESLFEALAKTDTNNTQGEYYLTDIIEILKKEGKAVAAYQMADFDEAMGVNDRVALSTANKIMHRRLNEMHMRNGVTFIDPDTTYIDEGVVIGSDTVIEAGVTIKGKTVIGEDCLIGAHSEIVDSHIGNQVVVKQSVIEESVVHEGADVGPYAHLRPKADVGANVHIGNFVEVKNATIDEGTKVGHLTYVGDATLGKDINVGCGVVFVNYDGKNKHQTIVG…	||||||||||||||||||||||||||||||||||||||||||||||||||||||||-|-||||||||||||||||||||||||||||||||||||||||||||||||||||||||||||||||||||||||||||||||||||||||||||||||||||||||||||||||||||||||||||||||||||||||||||||||||||||||||||||||||||||||||||||||||||||||||||||||||||||||||||||||||||||||||||||||||||||||||||||||||||||||||||||||||||||||||||||||||||||||||||||||||||||||||||||||||||||||||||||||||||||||||||||||||||…	MENRYAIILAAGKGTRMKSKLYKVLHPVAGKPMVEHILDQVEQTEPTEIVTIVGHGAE-MIKSHLGERSQYALQAEQLGTGHAVMQAQELLGGKQGTTLVITGDTPLLTAETLKNLFDYHQGKNASATILTAHAEDPTGYGRIIRDHVGIVERIVEQKDASEEEARVQEINTGTFCFDNESLFEALAKTDTNNTQGEYYLTDIIEILKKEGKAVAAYQMADFDEAMGVNDRVALSTANKIMHRRLNEMHMRNGVTFIDPDTTYIDEGVVIGSDTVIEAGVTIKGKTVIGEDCLIGAHSEIVDSHIGNQVVVKQSVIEESVVHEGADVGPYAHLRPKADVGANVHIGNFVEVKNATIDEGTKVGHLTYVGDATLGKDINVGCGVVFVNYDGKNKHQTIVG…
AR682_00290	E1_v2_contig1	60959	64949	AR684_00285	E2_v1_contig1	60965	62519	bifunctional metallophosphatase/5'-nucleotidase	COORDINATES: similar to AA sequence:RefSeq:NP_813870.1	EF0062	EF0062	MKKLSFKKVKWGMHFLMAVALIAPSVTSTAYAVETTSQQSSEAVTSTTDSSRKQEPVITQETTDIKQEAPNQATSDSVKQSQEATAPTETTNLETSTAEKEETSTPQKITILGTSDVHGQLWNWSYEDDKELPVGLSQVSTVVNQVRAQNPAGTVLIDNGDNIQGTILTDDLYNKAPLVNEKTHPMITAMNVMKYDAMVLGNHEFNFGLPLIKKIQQEATFPILSANTYNKEDGRRFVEGTTTKELDFNQDGQPDLKVGIIGLTIPHIPLWDGPRVTSLNFLPLKEEAEKAVAELKTNDQADIIVASIHAGQQNSDPAASADQVIENVAGIDAYILGHDHLSFTKQGAAPNGKTVPVGGPKDTGTEVVKIDLSVAKNADKWEVQEGTATIVPTTNVPAD…	|||||||||||||||||||||||||||||||||||||||||||||||||||||||||||||||||||||||||||||||||||||||||||||||||||||||||||||||||||||||||||||||||||||||||||||||||||||||||||||||||||||||||||||||||||||||||||||||||||||||||||||||||||||||||||||||||||||||||||||||||||||||||||||||||||||||||||||||||||||||||||||||||||||||||||||||||||||||||||||||||||||||||||||||||||||||||||||||||||||||||||||||||||||||||||||||||||||---|------…	MKKLSFKKVKWGMHFLMAVALIAPSVTSTAYAVETTSQQSSEAVTSTTDSSRKQEPVITQETTDIKQEAPNQATSDSVKQSQEATAPTETTNLETSTAEKEETSTPQKITILGTSDVHGQLWNWSYEDDKELPVGLSQVSTVVNQVRAQNPAGTVLIDNGDNIQGTILTDDLYNKAPLVNEKTHPMITAMNVMKYDAMVLGNHEFNFGLPLIKKIQQEATFPILSANTYNKEDGRRFVEGTTTKELDFNQDGQPDLKVGIIGLTIPHIPLWDGPRVTSLNFLPLKEEAEKAVAELKTNDQADIIVASIHAGQQNSDPAASADQVIENVAGIDAYILGHDHLSFTKQGAAPNGKTVPVGGPKDTGTEVVKIDLSVAKNADKWEVQEGTAT---T------…
AR682_00640	E1_v2_contig2	3310	4813	AR684_00690	E2_v1_contig2	16097	17660	GMP synthase (glutamine-hydrolyzing)	COORDINATES: similar to AA sequence:RefSeq:NP_813969.1	guaA	EF0167	MTNVADLTSVEKIIVLDFGSQFNQLITRRIREFGVFSELLSHRTTAEEIRKIAPKGIIFSGGPNSVYDKDAFSIDPEIYELGIPILGICYGMQLMTHNLGGKVEPAANREYGKAELEILGDATLFQGTPAKQTVWMSHGDLVTEIAPGFEKVGTSNDCPIASIEDANRKFYGVQFHPEVRHSEYGNDLLRHFAFDVCGCTGDWSMENFIDMEVAKIREQVGDKKVLLGLSGGVDSSVVGVLLQKAIGDQLTCIFVDHGLLRKGEAEQVMESLGGKFGLNIIKVDAKERFLSKLAGVSDPEQKRKIIGNEFVYVFDDEATKLAGEEGVSFLAQGTLYTDVIESGTETAQTIKSHHNVGGLPEDMQFELIEPLNTLFKDEVRALGTELGMPDAIVWRQPFP…	|||||||||||||||||||||||||||||||||||||||||||||||||||||||||||||||||||||||||||||||||||||||||||||||||||||||||||||||||||||||||||||||||||||||||||||||||||||||||||||||||||||||||||||||||||||||||||||||||||||||||||||||||||||||||||||||||||||||||||||||||||||||||||||||||||||||||||||||||||||||||||||||||||||||||||||||||||||||||||||||||||||||||||||||||||||||||||||||||||||||||||||||||||||||||||||||||||||||||||||||…	MTNVADLTSVEKIIVLDFGSQFNQLITRRIREFGVFSELLSHRTTAEEIRKIAPKGIIFSGGPNSVYDKDAFSIDPEIYELGIPILGICYGMQLMTHNLGGKVEPAANREYGKAELEILGDATLFQGTPAKQTVWMSHGDLVTEIAPGFEKVGTSNDCPIASIEDANRKFYGVQFHPEVRHSEYGNDLLRHFAFDVCGCTGDWSMENFIDMEVAKIREQVGDKKVLLGLSGGVDSSVVGVLLQKAIGDQLTCIFVDHGLLRKGEAEQVMESLGGKFGLNIIKVDAKERFLSKLAGVSDPEQKRKIIGNEFVYVFDDEATKLAGEEGVSFLAQGTLYTDVIESGTETAQTIKSHHNVGGLPEDMQFELIEPLNTLFKDEVRALGTELGMPDAIVWRQPFP…
AR682_00800	E1_v2_contig2	31171	33253	AR684_00850	E2_v1_contig2	44016	46098	elongation factor G	COORDINATES: similar to AA sequence:RefSeq:NP_813999.1	fusA	EF0200	MAREFSLEKTRNIGIMAHVDAGKTTTTERILYYTGKIHKIGETHEGASQMDWMEQEQERGITITSAATTAQWKGYRVNIIDTPGHVDFTIEVQRSLRVLDGAVTVLDSQSGVEPQTETVWRQATEYKVPRIVFCNKMDKIGADFFYSVESLHDRLQANAHPIQIPIGV-EEDFTGIIDLIKMKAEIYTNDLGTDIQETDIPEDYLEKAQEWREKLVEAVAETDEDLMMKYLEGEEITEEELVAGIRQATINVEFFPVLAGSAFKNKGVQLMLDAVLDYLPSPLDIDAIKGIDTKTDEETTRPADDEAPFASLAFKVMTDPFVGRLTFFRVYSGVLESGSYVLNASKGKKERIGRILQMHANTRQEIDKVYSGDIAAAVGLKDTTTGDTLCALDAPVILE…	|||||||||||||||||||||||||||||||||||||||||||||||||||||||||||||||||||||||||||||||||||||||||||||||||||||||||||||||||||||||||||||||||||||||||||||||||||||||||||||||||||||||--||||||||||||||||||||||||||||||||||||||||||||||||||||||||||||||||||||||||||||||||||||||||||||||||||||||||||||||||||||||||||||||||||||||||||||||||||||||||||||||||||||||||||||||||||||||||||||||||||||||||||||||||||||||||||||||||||||||…	MAREFSLEKTRNIGIMAHVDAGKTTTTERILYYTGKIHKIGETHEGASQMDWMEQEQERGITITSAATTAQWKGYRVNIIDTPGHVDFTIEVQRSLRVLDGAVTVLDSQSGVEPQTETVWRQATEYKVPRIVFCNKMDKIGADFFYSVESLHDRLQANAHPIQIPIG-AEEDFTGIIDLIKMKAEIYTNDLGTDIQETDIPEDYLEKAQEWREKLVEAVAETDEDLMMKYLEGEEITEEELVAGIRQATINVEFFPVLAGSAFKNKGVQLMLDAVLDYLPSPLDIDAIKGIDTKTDEETTRPADDEAPFASLAFKVMTDPFVGRLTFFRVYSGVLESGSYVLNASKGKKERIGRILQMHANTRQEIDKVYSGDIAAAVGLKDTTTGDTLCALDAPVILE…
AR682_01440	E1_v2_contig2	126842	128171	AR684_01495	E2_v1_contig2	139689	141018	aminopeptidase	COORDINATES: similar to AA sequence:RefSeq:NP_814094.1	pepC	EF0302	MTAIEPKLTEKFHQDFLNNNKQNALQRSVVKNGISASGESVQGAVNNVPVFSVDLATGKVANQKQSGRCWMFAALNTFRHRMLNV-FQLKDFELSQNYTFFWDKYEKSNYFYENIIATADQPLTSRKVAFLLATPQQDGGQWDMIVSIFDKYGVVPKTAMPESSNSSNSRDLNNYLNKKLRKDATILRSLIEKGASAEEVQKNKEAMLQEIYNFLAISLGTPPETFDFEYRDEEKNYHLDQNLTPQTFFEKYVGVNLHDYVSIINAPTEDKPFNKTYTVEMLGNVVGGKEVKYLNVEMAAFKKLAAAQLEQGESVWFGCDVGQSSTRDTGIMALDVYDMNDLFDIDFTMTKAERLDFGESLMTHAMVLTGVDIVDGQTTKWKVENSWGEKVGENGFFVM…	||||||||||||||||||||||||||||||||||||||||||||||||||||||||||||||||||||||||||||||||||||--|||||||||||||||||||||||||||||||||||||||||||||||||||||||||||||||||||||||||||||||||||||||||||||||||||||||||||||||||||||||||||||||||||||||||||||||||||||||||||||||||||||||||||||||||||||||||||||||||||||||||||||||||||||||||||||||||||||||||||||||||||||||||||||||||||||||||||||||||||||||||||||||||||||||||||||||||||||||||…	MTAIEPKLTEKFHQDFLNNNKQNALQRSVVKNGISASGESVQGAVNNVPVFSVDLATGKVANQKQSGRCWMFAALNTFRHRMLN-AFQLKDFELSQNYTFFWDKYEKSNYFYENIIATADQPLTSRKVAFLLATPQQDGGQWDMIVSIFDKYGVVPKTAMPESSNSSNSRDLNNYLNKKLRKDATILRSLIEKGASAEEVQKNKEAMLQEIYNFLAISLGTPPETFDFEYRDEEKNYHLDQNLTPQTFFEKYVGVNLHDYVSIINAPTEDKPFNKTYTVEMLGNVVGGKEVKYLNVEMAAFKKLAAAQLEQGESVWFGCDVGQSSTRDTGIMALDVYDMNDLFDIDFTMTKAERLDFGESLMTHAMVLTGVDIVDGQTTKWKVENSWGEKVGENGFFVM…
AR682_01615	E1_v2_contig2	166239	167589	AR684_01670	E2_v1_contig2	179086	180442	serine protease	COORDINATES: similar to AA sequence:RefSeq:NP_814183.1		EF0394	MKKRLFASVLLCSLTLSAIATPSIALADNVDKKIEEKNQEISSLKAKQGDLASQVSSLEAEVSSVFDESMALREQKQTLKAKSEQLQQEITNLNQRIEKRNEAIKNQARDVQVNGQSTTMLDAVLDADSVADAISRVQAVSTIVSANNDLMQQQKEDKQAVVDKKAENEKKMKQLEATEAELETKRQDLLSKQSELNVMKASLALEQSSAESSKAGLEKQKAAAEAEQARLAAEQKAAAEKAKQAAAKPAKAEVKAEAPVASSSTTEAQAPASSSSATESSTQQTTETTTPSTDNSATENTGSSSSEQPVQPTTPSDNGNNGGQTGGGTVTPA-P--EPTPAPSADPTINALNVLRQSLGLRPVVWDAGLAASATARAAQVEAGGIPNDHWSRGDEVIA…	||||||||||||||||||||||||||||||||||||||||||||||||||||||||||||||||||||||||||||||||||||||||||||||||||||||||||||||||||||||||||||||||||||||||||||||||||||||||||||||||||||||||||||||||||||||||||||||||||||||||||||||||||||||||||||||||||||||||||||||||||||||||||||||||||||||||||||||||||||||||||||||||||||||||||||||||||||||||||||||||||||||||||||--|--||||||||||||||||||||||||||||||||||||||||||||||||||||||||||||||…	MKKRLFASVLLCSLTLSAIATPSIALADNVDKKIEEKNQEISSLKAKQGDLASQVSSLEAEVSSVFDESMALREQKQTLKAKSEQLQQEITNLNQRIEKRNEAIKNQARDVQVNGQSTTMLDAVLDADSVADAISRVQAVSTIVSANNDLMQQQKEDKQAVVDKKAENEKKMKQLEATEAELETKRQDLLSKQSELNVMKASLALEQSSAESSKAGLEKQKAAAEAEQARLAAEQKAAAEKAKQAAAKPAKAEVKAEAPVASSSTTEAQAPASSSSATESSTQQTTETTTPSTDNSATENTGSSSSEQPVQPTTPSDNGNNGGQTGGGTVTP-TPTPEPTPAPSADPTINALNVLRQSLGLRPVVWDAGLAASATARAAQVEAGGIPNDHWSRGDEVIA…
AR682_01620	E1_v2_contig2	167996	169124	AR684_01675	E2_v1_contig2	180849	181977	5-methyltetrahydropteroyltriglutamate-- homocysteine methyltransferase	COORDINATES: similar to AA sequence:RefSeq:NP_814184.1		EF0395	MSSQIPFTVDHVGSFLRPETIKKARKKVQAGALSQAELRLIEDEEIKALVAKQKAGGLRGITDGEFRRGFWHIDFLEGLNGVTGYIPETGYNQTFHGKAAPAYNIRVVDKISFPAQHPFLEDFSFLKEVVEVGDGTVAKATIPSPTMILRQEILSNDGTSHIQTIYPEIGAFYKDLAQTYKDAIATFYERGCRYLQFDDTNWAFLADQTKQEELRAKGIQPEEIAQVCTTIINEALAGKPEDLTVTTHICRGNHASSWLFSGGYEPIAKELFATNYDGFFLEYDSDRAGDFSPLRHWQNNGSKVVLGLVTSKFPELEETEQVKARIEEAQQFVPLENLSISPQCG-FASTEEGNRLTEKEQWRKVQLLQEIAREVW	||||||||||||||||||||||||||||||||||||||||||||||||||||||||||||||||||||||||||||||||||||||||||||||||||||||||||||||||||||||||||||||||||||||||||||||||||||||||||||||||||||||||||||||||||||||||||||||||||||||||||||||||||||||||||||||||||||||||||||||||||||||||||||||||||||||||||||||||||||||||||||||||||||||||||||||||||||||||||||||||||||||||||||||||||||||||--||||||||||||||||||||||||||||||	MSSQIPFTVDHVGSFLRPETIKKARKKVQAGALSQAELRLIEDEEIKALVAKQKAGGLRGITDGEFRRGFWHIDFLEGLNGVTGYIPETGYNQTFHGKAAPAYNIRVVDKISFPAQHPFLEDFSFLKEVVEVGDGTVAKATIPSPTMILRQEILSNDGTSHIQTIYPEIGAFYKDLAQTYKDAIATFYERGCRYLQFDDTNWAFLADQTKQEELRAKGIQPEEIAQVCTTIINEALAGKPEDLTVTTHICRGNHASSWLFSGGYEPIAKELFATNYDGFFLEYDSDRAGDFSPLRHWQNNGSKVVLGLVTSKFPELEETEQVKARIEEAQQFVPLENLSISPQC-VFASTEEGNRLTEKEQWRKVQLLQEIAREVW
AR682_01655	E1_v2_contig2	173811	175215	AR684_01710	E2_v1_contig2	186664	188068	Na+/H+ antiporter NhaC	COORDINATES: similar to AA sequence:RefSeq:NP_814191.1		EF0402	MKEKQKKKTV-SVREASIVLLIIVAAIATGVIGLKISPNITILFVIALILGYAMFRKVPFDQMHKGIVDGLKPGIIPIFIFILVGALIAVWIQAGIIPTIMVFGFKMISVKWFVPSVFIVCAIVGSAVGSAFTVMSTIGIAFFGIGSTLGLNPALVVGAIVSGSVFGDKMSPLSESTNLAAAIVEADLFKHIKNLMWSTVPAFIVSLILFMILGQTYANTSLTEVVQVIQVLEDHFTISIWSLLPLALMLICAWRKIPAIITILLNIIVAVIMIIIQNPKVSLQALGNTLENGFVSQTGNAQIDQLLSRGGIMSMMPTVALIILTLSLGGLLMELGLISAVMEVVSQKMSSTPKLILSTLLTGIGVNIFIGEQFLSVILPGNAFKEVYKKEGLDPTVLG…	|||||||||--||||||||||||||||||||||||||||||||||||||||||||||||||||||||||||||||||||||||||||||||||||||||||||||||||||||||||||||||||||||||||||||||||||||||||||||||||||||||||||||||||||||||||||||||||||||||||||||||||||||||||||||||||||||||||||||||||||||||||||||||||||||||||||||||||||||||||||||||||||||||||||||||||||||||||||||||||||||||||||||||||||||||||||||||||||||||||||||||||||||||||||||||||||||||||||||||||||…	MKEKQKKKT-ASVREASIVLLIIVAAIATGVIGLKISPNITILFVIALILGYAMFRKVPFDQMHKGIVDGLKPGIIPIFIFILVGALIAVWIQAGIIPTIMVFGFKMISVKWFVPSVFIVCAIVGSAVGSAFTVMSTIGIAFFGIGSTLGLNPALVVGAIVSGSVFGDKMSPLSESTNLAAAIVEADLFKHIKNLMWSTVPAFIVSLILFMILGQTYANTSLTEVVQVIQVLEDHFTISIWSLLPLALMLICAWRKIPAIITILLNIIVAVIMIIIQNPKVSLQALGNTLENGFVSQTGNAQIDQLLSRGGIMSMMPTVALIILTLSLGGLLMELGLISAVMEVVSQKMSSTPKLILSTLLTGIGVNIFIGEQFLSVILPGNAFKEVYKKEGLDPTVLG…
AR682_01930	E1_v2_contig2	226977	227781	AR684_01985	E2_v1_contig2	239852	240656	PTS sugar transporter subunit IIC	COORDINATES: similar to AA sequence:RefSeq:NP_814239.1		EF0455	MTVSIGIILILCLYTVVGVLDQISIQIGPYTPLFAATFTGLVLGDVQTGLMIGATLQLMTLGVATYGGATVPDFLSGAIMGTAYAIISGKGAEYGIGVAVPIGLLLTQLDILGKMANTFFQHKADRYAEEGNYKGVERCNVLGIFPWTISRVIPVFIGLAFGEQVVNAINNWIPIWVMNGLKAAGAILPAMGIAILMRYLPIKTYWPYFIIGFVLLAYGAQFFSVLGVALVGLALAAIYVMNHNKGGAATTSGTVIYEDDEEVEIDD	|||||||||||||||||||||||||||||||||||||||||||||||||||||||||||||||||||||||||||||||||||||||||||||||||||||||||||||||||.|||||||||||||||||||||||||||||||||||||||||||||||||||||||||||||||||||||||||||||||||||||||||||||||||||||||||||||||||||||||||||||||||||||||||||||||||||||||||	MTVSIGIILILCLYTVVGVLDQISIQIGPYTPLFAATFTGLVLGDVQTGLMIGATLQLMTLGVATYGGATVPDFLSGAIMGTAYAIISGKGAEYGIGVAVPIGLLLTQLDILGRMANTFFQHKADRYAEEGNYKGVERCNVLGIFPWTISRVIPVFIGLAFGEQVVNAINNWIPIWVMNGLKAAGAILPAMGIAILMRYLPIKTYWPYFIIGFVLLAYGAQFFSVLGVALVGLALAAIYVMNHNKGGAATTSGTVIYEDDEEVEIDD
AR682_02010	E1_v2_contig2	241328	243488	AR684_02065	E2_v1_contig2	254203	256363	ribonucleotide-diphosphate reductase subunit alpha	COORDINATES: similar to AA sequence:RefSeq:WP_002310024.1			MSLKEIKDVSYFKLNNEINRPVDGQIPLNKDKEALAAFFKENVEPNTRKFSSAEEKINFLMKEDFIETEFIEKYSMDFIEKLYAFLDEQHFQFKSFMAAYKFYSQYALKNNAGTEYLETYEDRVAFNALYFADGDEELALTLADEMIHQRYQPATPSFLNAGRKRRGELVSCFLVQVTDDMNSIGRSINSALQLSRIGGGVGITLSNLREAGAP-IKGYDGAASGVVPVMKLFEDSFSYSNQLGQRQGAGVVYLNVFHPDIEMFLSAKKENADEKIRVKTLSLGVIVPDKFYELTRNNEDMYLFSPYSVEREYGVPYSYVDITKEYDNLVANPNIRKRKIKARDLENEISKLQQESGYPYIINIDTANKNNPIDGKIIMSNLCSEILQVQTPSVINGKQ…	|||||||||||||||||||||||||||||||||||||||||||||||||||||||||||||||||||||||||||||||||||||||||||||||||||||||||||||||||||||||||||||||||||||||||||||||||||||||||||||||||||||||||||||||||||||||||||||||||||||||||||||||||||||--||||||||||||||||||||||||||||||||||||||||||||||||||||||||||||||||||||||||||||||||||||||||||||||||||||||||||||||||||||||||||||||||||||||||||||||||||||||||||||||||||||||||||||||||||||||||…	MSLKEIKDVSYFKLNNEINRPVDGQIPLNKDKEALAAFFKENVEPNTRKFSSAEEKINFLMKEDFIETEFIEKYSMDFIEKLYAFLDEQHFQFKSFMAAYKFYSQYALKNNAGTEYLETYEDRVAFNALYFADGDEELALTLADEMIHQRYQPATPSFLNAGRKRRGELVSCFLVQVTDDMNSIGRSINSALQLSRIGGGVGITLSNLREAGA-QIKGYDGAASGVVPVMKLFEDSFSYSNQLGQRQGAGVVYLNVFHPDIEMFLSAKKENADEKIRVKTLSLGVIVPDKFYELTRNNEDMYLFSPYSVEREYGVPYSYVDITKEYDNLVANPNIRKRKIKARDLENEISKLQQESGYPYIINIDTANKNNPIDGKIIMSNLCSEILQVQTPSVINGKQ…
AR682_02085	E1_v2_contig2	256507	256864	AR684_00665	E2_v1_contig2	9174	9531	type III secretion system protein PrgU	COORDINATES: similar to AA sequence:RefSeq:NP_816971.1		EFA0046	MEAVVAEREAKGMKEIAIQEKDLTLQWRGNTGKLVKVRLKNTRAMEMWYNKQITEENIQEITTLNIIKNGKSLALEVYPEKSIYVKP-NLGRINVPVFFIKTPINRGVFEEIFGETLKA	||||||||||||||||||||||||||||||||||||||||||||||||||||||||||||||||||||||||||||||||||||||--|||||||||||||||||||||||||||||||	MEAVVAEREAKGMKEIAIQEKDLTLQWRGNTGKLVKVRLKNTRAMEMWYNKQITEENIQEITTLNIIKNGKSLALEVYPEKSIYVK-TNLGRINVPVFFIKTPINRGVFEEIFGETLKA
AR682_02380	E1_v2_contig3	11118	11292	AR684_08285	E2_v1_contig4	399057	399231	50S ribosomal protein L32	COORDINATES: similar to AA sequence:RefSeq:NP_814315.1	rpmF	EF0544	MAVPARRTSKTKKRLRRTHGKL-KSPEISFDENLGDYRKSHHVSLKGYYGGKKVMDKK	||||||||||.|||||||||||-|-|||||||||||||||||||||||||||||||||	MAVPARRTSKSKKRLRRTHGKLIK-PEISFDENLGDYRKSHHVSLKGYYGGKKVMDKK
AR682_02385	E1_v2_contig3	11304	11691	AR684_08280	E2_v1_contig4	398658	399045	hypothetical protein	COORDINATES: similar to AA sequence:RefSeq:NP_814316.1		EF0545	MKKMNIIYPPLVEQSFQFYQDYEQERYDKSELYRIMVMKNIINENGTPTEEALKKGLVKDFYEEYDLSFEEFLKLYPFF-NNYDPDYFQKIDGFWEVPVCLKEELILLLNDKDCA-YDVRIQIQQFLEER	||||||||||||||||.||||||||||||||||||||||||||||||||||||||||||||||||||||||||||||||-|-||||||.|||||||||||||||||||||||||--||||||||||||||	MKKMNIIYPPLVEQSFKFYQDYEQERYDKSELYRIMVMKNIINENGTPTEEALKKGLVKDFYEEYDLSFEEFLKLYPFFKN-YDPDYFRKIDGFWEVPVCLKEELILLLNDKDC-DYDVRIQIQQFLEER
AR682_02390	E1_v2_contig3	11742	12147	AR684_08275	E2_v1_contig4	398196	398601	NusG domain II-containing protein	COORDINATES: similar to AA sequence:RefSeq:NP_814317.1		EF0546	MC-RKGLMKKGDIIVIIFLIAISFSPYFIFFHNN-PFNSKSFDDTKYAVVKIDGKEIERINLDDSKEFIKTYYPSKGQYNTIEVKNGHVRVKKDNSPDQIAVKTGWISEPGQTSICIPHRFILEIVQQYSKDYYIY	|--||||||||||||||||||||||||||||||--|||||||||||||||||||||||||||||||||||||||||||||||||||||||||||||||||||||||||||||||||||||||||||||||||||||	M-YRKGLMKKGDIIVIIFLIAISFSPYFIFFHN-KPFNSKSFDDTKYAVVKIDGKEIERINLDDSKEFIKTYYPSKGQYNTIEVKNGHVRVKKDNSPDQIAVKTGWISEPGQTSICIPHRFILEIVQQYSKDYYIY
AR682_02490	E1_v2_contig3	31342	31636	AR684_08330	E2_v1_contig4	406974	407268	hypothetical protein	COORDINATES: similar to AA sequence:RefSeq:NP_814330.1		EF0563	MVQLISIIF-AFLIIHTLFKTRETSNSSRKLRMLVYTFL-GIIFLLGLVSVVLGTYGLLNSYNISGNWRINMSSILVVLAGI-LLVVLSYVGISKFKMNC	||||||||--|||||.|||||||||.||||||||||||--|||||||||||||||||||||||||||||||||||||||||--|||||||||||||||||	MVQLISII-LAFLIIYTLFKTRETSSSSRKLRMLVYTF-FGIIFLLGLVSVVLGTYGLLNSYNISGNWRINMSSILVVLAG-FLLVVLSYVGISKFKMNC
AR682_03010	E1_v2_contig4	34327	34900	AR684_02305	E2_v1_contig2	303720	304293	phospholipase	COORDINATES: similar to AA sequence:RefSeq:NP_814419.1		EF0667	MKQFFQKGSKPNQLVVAFHGTGGNEYQLLTTIATLYPEASVLSYLGTEGVGEQRRFFAPLINGALPRANFDERVTAFLEEVWQPQKLYDKVIFIGYSNGANFILGLLEKNPTIANTVILLHPSNLGYQYVSGEFATKVIVTTGAQDELSIPGQVLSLANQLKKHFPVDFLLVDGGHGLSEEEVTKIKEVL	||||||||||||||||||||||||||||||||||||||||||||||||||||||||||||.|||||||||||||||||||||||||||||||||||||||||||||||||||||||||||||||||||||||||||||||||||||||||||||||||||||||||||||||||||||||||||||||||	MKQFFQKGSKPNQLVVAFHGTGGNEYQLLTTIATLYPEASVLSYLGTEGVGEQRRFFAPLVNGALPRANFDERVTAFLEEVWQPQKLYDKVIFIGYSNGANFILGLLEKNPTIANTVILLHPSNLGYQYVSGEFATKVIVTTGAQDELSIPGQVLSLANQLKKHFPVDFLLVDGGHGLSEEEVTKIKEVL
AR682_03530	E1_v2_contig5	31355	34253	AR684_02840	E2_v1_contig2	421532	424439	hypothetical protein	COORDINATES: similar to AA sequence:RefSeq:NP_814521.1		EF0775	MFKKATKLLSTMVIVAGTVVGNFSPTLALAEGVVKAGDKEGMTNTVKVKDDSLADCKRILEGQAAFPVQAGETEPVDLVVVEDASGSFSDNFPHVRQAIDEVVQGLSDQDRVMLASYRGGKQFIFPDGKVKINSADYDMNVRVDTQLTHDKSQFVSGFGDVRTYGGTPTASGLKLALDTYNQTHGDLTNRKTYFLLVTDGVANTRLDGYLHKTNTNDSINEYPDPRHPFQVSVEYSNDYQGAAAEVLALNQEITNQGYEMINAYWESVESLSSVNSYFDKYKTEVGPFVKQELQQGSSTPEDFITSQSIDDFTTQLKQIVKDRLAQSTPATASLTIADQFDIQSATATDDAGNDVPVQINGQTISATSTEGYVGNITIHYEVKENTAIDAATLVSSGTM…	|||||||||||||||||||||||||||||||||||||||||||||||||||||||||||||||||||||||||||||||||||||||||||||||||||||||||||||||||||||||||||||||||||||||||||||||||||||||||||||||||||||||||||||||||||||||||||||||||||||||||||||||||||||||||||||||||||||||||||||||||||||||||||||||||||||||||||||||||||||||||||||||||||||||||||||||||||||||||||||||||||||||||||||||||||||||||||||||||||||||||||||||||||||||||||||||||||||||||||||||…	MFKKATKLLSTMVIVAGTVVGNFSPTLALAEGVVKAGDKEGMTNTVKVKDDSLADCKRILEGQAAFPVQAGETEPVDLVVVEDASGSFSDNFPHVRQAIDEVVQGLSDQDRVMLASYRGGKQFIFPDGKVKINSADYDMNVRVDTQLTHDKSQFVSGFGDVRTYGGTPTASGLKLALDTYNQTHGDLTNRKTYFLLVTDGVANTRLDGYLHKTNTNDSINEYPDPRHPFQVSVEYSNDYQGAAAEVLALNQEITNQGYEMINAYWESVESLSSVNSYFDKYKTEVGPFVKQELQQGSSTPEDFITSQSIDDFTTQLKQIVKDRLAQSTPATASLTIADQFDIQSATATDDAGNDVPVQINGQTISATSTEGYVGNITIHYEVKENTAIDAATLVSSGTM…
AR682_03700	E1_v2_contig5	69275	71000	AR684_03010	E2_v1_contig2	459461	461186	hypothetical protein	COORDINATES: similar to AA sequence:RefSeq:NP_814553.1		EF0810	MESLKSNLFLTREAYLEAFETIMTPLKTAILTSEKPGVNFGSSGAVYDQQHAEMEALIRPLWGIGPYWVTCKDDVLRDAYVEKLIAGTDPSSPDYWGDIVDYDQYIVEAAALSLTLLLHKTYFWSCFSEKQQENIMVWLNKALGCKIPKNNWTFFKVLIRLALEGCGQVINQTELEEELALIERMYLGDGWYMDGKTTQRDYYISFAFHYYSLIYVKFMRERDPVRAKRFTERAVMFAQDYLYYFDEEGEALPYGRSQTYRFAQGAFFAALIFAEVEALPWGQIKTLLAKHLHCWMQQTIFTYDGRLSIGYHYENLVMAEGYNAPGSPYWAFKTFLLLAVDQDHPFWRAEPLAIKREEKRLIEKGNMLLIHPKMKTHVLGYPAGLWLENQAHAAAKYSK…	|||||||||||||||||||||||||||||||||||||||||||||||||||||||||||||||||||||||||||||||||||||||||||||||||||||||||||||||||||||||||||||||||||||||||||||||||||||||||||||||||||||||||||||||||||||||||||||||||||||||||||||||||||||||||||||||||||||||||||||||||||||||||||||||||||||||||||||||||||||||||||||||||||||||||||||||||||||||||||||||||||||||||||||||||||||||||||||||||||||||||||||||||||||||||||||||||||||||||||||||…	MESLKSNLFLTREAYLEAFETIMTPLKTAILTSEKPGVNFGSSGAVYDQQHAEMEALIRPLWGIGPYWVTCKDDVLRDAYVEKLIAGTDPSSPDYWGDIVDYDQYIVEAAALSLTLLLHKTYFWSCFSEKQQENIMVWLNKALGCKIPKNNWTFFKVLIRLALEGCGQVINQTELEEELALIERMYLGDGWYMDGKTTQRDYYISFAFHYYSLIYVKFMRERDPVRAKRFTERAVMFAQDYLYYFDEEGEALPYGRSQTYRFAQGAFFAALIFAEVEALPWGQIKTLLAKHLHCWMQQTIFTYDGRLSIGYHYENLVMAEGYNAPGSPYWAFKTFLLLAVDQDHPFWRAEPLAIKREEKRLIEKGNMLLIHPKMKTHVLGYPAGLWLENQAHAAAKYSK…
AR682_03745	E1_v2_contig5	78819	81834	AR684_03055	E2_v1_contig2	468997	472012	polysaccharide lyase	COORDINATES: similar to AA sequence:RefSeq:NP_814561.1		EF0818	MKNRKIWVMLVGLFTALTSGFMGTTLTFAEENEASQTIEQPSYISDFPNQVGHWQDLVGTAEKKNDSAGLWIANTKQGTNLESVSINLDAREQSSGDLELTFLYEGQSNFGLVFRGDKQKTSQWQSFAYNRDGRWQLGQPGGKWLTNIPGPTLLSGQQYKLLVRYDGKKIQTFLNDQLFYENEEVHYPDGTSINDDWMGAVGIRLFGNLSKLNIISMKSGPVGSIPVIDSSAEYRELKEKWRNQLVSKEYDSTNQALVDYVQKISNEATELDQTMNKEPNRSYLWPLEPGNTPSADLTTQFTKLQKLALAYGTKGSTLYQDDKLAATIIDGLDFMVTQKGYDGKKYHGNWWDWQIGVPQKFLNILMILEDKVSPEKQQIYTNALSSYVPDSFKQLYTKP…	|||||||||||||||||||||||||||||||||||||||||||||||||||||||||||||||||||||||||||||||||||||||||||||||||||||||||||||||||||||||||||||||||||||||||||||||||||||||||||||||||||||||||||||||||||||||||||||||||||||||||||||||||||||||||||||||||||||||||||||||||||||||||||||||||||||||||||||||||||||||||||||||||||||||||||||||||||||||||||||||||||||||||||||||||||||||||||||||||||||||||||||||||||||||||||||||||||||||||||||||…	MKNRKIWVMLVGLFTALTSGFMGTTLTFAEENEASQTIEQPSYISDFPNQVGHWQDLVGTAEKKNDSAGLWIANTKQGTNLESVSINLDAREQSSGDLELTFLYEGQSNFGLVFRGDKQKTSQWQSFAYNRDGRWQLGQPGGKWLTNIPGPTLLSGQQYKLLVRYDGKKIQTFLNDQLFYENEEVHYPDGTSINDDWMGAVGIRLFGNLSKLNIISMKSGPVGSIPVIDSSAEYRELKEKWRNQLVSKEYDSTNQALVDYVQKISNEATELDQTMNKEPNRSYLWPLEPGNTPSADLTTQFTKLQKLALAYGTKGSTLYQDDKLAATIIDGLDFMVTQKGYDGKKYHGNWWDWQIGVPQKFLNILMILEDKVSPEKQQIYTNALSSYVPDSFKQLYTKP…
AR682_04070	E1_v2_contig5	147512	149033	AR684_03380	E2_v1_contig2	537688	539209	hypothetical protein	COORDINATES: similar to AA sequence:RefSeq:NP_814624.1		EF0885	MEKIKKYMNSAFEWLSRYISPSLLAVLGIGLVTSILLFVYPINGLGDNGEYFRVLNSNSLYRVNGDSYDNVAYFVKDFSIMRYFNETTTHFVSTQQFFITIAIWLNKLFYSQTLFDIRFLGFVYLSCFLVSIYILVRGLTEGVSLKKSYLISLLVIFILGDTSYTIYFNSFYTEATSFLLSVSVLAFSVYFYRVTKPRTWLRRIVLVILAQAVVLLIGTTRQEYLLIIGVIIAGLGFFVYLSQRYQRLSMTAFLIALIGFTTLAAFIVPNDIYERDVYHSMTRGVMKDSKVPDKRM-SEGGINPQYGLQKGRSYFEEYSPVSPTSEQMKKDFFDKTSFGWVLLNYLNYPSELWQVLNSAVPNVYLVKPNNVGNFEKTTGRAPLEQSKFFMVYNRIKASF…	|||||||||||||||||||||||||||||||||||||||||||||||||||||||||||||||||||||||||||||||||||||||||||||||||||||||||||||||||||||||||||||||||||||||||||||||||||||||||||||||||||||||||||||||||||||||||||||||||||||||||||||||||||||||||||||||||||||||||||||||||||||||||||||||||||||||||||||||||||||||||||||||||||||||--||||||||||||||||||||||||||||||||||||||||||||||||||||||||||||||||||||||||||||||||||||||||||||||||||||||…	MEKIKKYMNSAFEWLSRYISPSLLAVLGIGLVTSILLFVYPINGLGDNGEYFRVLNSNSLYRVNGDSYDNVAYFVKDFSIMRYFNETTTHFVSTQQFFITIAIWLNKLFYSQTLFDIRFLGFVYLSCFLVSIYILVRGLTEGVSLKKSYLISLLVIFILGDTSYTIYFNSFYTEATSFLLSVSVLAFSVYFYRVTKPRTWLRRIVLVILAQAVVLLIGTTRQEYLLIIGVIIAGLGFFVYLSQRYQRLSMTAFLIALIGFTTLAAFIVPNDIYERDVYHSMTRGVMKDSKVPDKR-TSEGGINPQYGLQKGRSYFEEYSPVSPTSEQMKKDFFDKTSFGWVLLNYLNYPSELWQVLNSAVPNVYLVKPNNVGNFEKTTGRAPLEQSKFFMVYNRIKASF…
AR682_04340	E1_v2_contig5	201137	201560	AR684_03650	E2_v1_contig2	591314	591737	methylglyoxal synthase	COORDINATES: similar to AA sequence:RefSeq:NP_814677.1	mgsA	EF0939	MKIALIAHDRKKTLMIKLATAYKHILEKHELYATGTTGMKVMEATGLPVHCFKSGPLGGDQQIGAMISEDNIDLVIFLRDPLSAQPHEPDVTALIRLSDVYEIPLATNIGSAEILLRGVEAGV-ADFREVIHEGDRRPLAF	||||||||||||||||||||||||||||||||||||||||||||||||||||||||||||||||||||||||||||||||||||||||||||||||||||||||||||||||||||||||||--|||||||||||||||||	MKIALIAHDRKKTLMIKLATAYKHILEKHELYATGTTGMKVMEATGLPVHCFKSGPLGGDQQIGAMISEDNIDLVIFLRDPLSAQPHEPDVTALIRLSDVYEIPLATNIGSAEILLRGVEAG-FADFREVIHEGDRRPLAF
AR682_04405	E1_v2_contig5	213698	213908	AR684_03715	E2_v1_contig2	603875	604085	hypothetical protein	COORDINATES: similar to AA sequence:RefSeq:NP_814690.1		EF0953	MAKATKMNVNYRESILD-RAYRLELIKKDEYAKHQEKLSLLNEKLSDGEPAQFDAKEETFWKKISQKVIL	||||||||||||||||--||||||||||||||||||||||||||||||||||||||||||||||||||||	MAKATKMNVNYRESIL-GRAYRLELIKKDEYAKHQEKLSLLNEKLSDGEPAQFDAKEETFWKKISQKVIL
AR682_04820	E1_v2_contig5	289250	291488	AR684_04130	E2_v1_contig2	679426	681664	daunorubicin resistance protein DrrC	COORDINATES: similar to AA sequence:RefSeq:NP_814765.1	drrC	EF1032	MEWIEIKHATQNNLKNISVNIPKKQLTVVTGLSGSGKSSLVFDTLAAESRRELNDTFSSFVQNYLPKYGRPEVEKIENLPVAIVIDQKKVAGNSRSTVGTYTDIYTFLRLLFSRAGSPFVGYSDTFSFNHPDGKCPTCDGLGKITEINLHQLVDYDKSLNEGPIDFPTFTVGNWRWKRYAHSGLFDLDKKIKDYSPEELALFLYAPQQKLANPPKEWPHTALYEGIVPRMQRSILHTDEGKRHQKYLNHFVTVKRCPDCLGSRVNERVRSCKINQKSIADAVDMPLTELHSFIRSMDLSLIKNIQEELLVRLEALINIGLSYLTLGRATETLSGGEAQRIKIAKYVNSALNDIMYILDEPSAGLHPKDIERISRALLNLKNKGNTVVLVEHNPQLIREA…	|||||||||||||||||||||||||||||||||||||||||||||||||||||||||||||||||||||||||||||||||||||||||||||||||||||||||||||||||||||||||||||||||||||||||||||||||||||||||||||||||||||||||||||||||||||||||||||||||||||||||||||||||||||||||||||||||||||||||||||||||||||||||||||||||||||||||||||||||||||||||||||||||||||||||||||||||||||||||||||||||||||||||||||||||||||||||||||||||||||||||||||||||||||||||||||||||||||||||||||||…	MEWIEIKHATQNNLKNISVNIPKKQLTVVTGLSGSGKSSLVFDTLAAESRRELNDTFSSFVQNYLPKYGRPEVEKIENLPVAIVIDQKKVAGNSRSTVGTYTDIYTFLRLLFSRAGSPFVGYSDTFSFNHPDGKCPTCDGLGKITEINLHQLVDYDKSLNEGPIDFPTFTVGNWRWKRYAHSGLFDLDKKIKDYSPEELALFLYAPQQKLANPPKEWPHTALYEGIVPRMQRSILHTDEGKRHQKYLNHFVTVKRCPDCLGSRVNERVRSCKINQKSIADAVDMPLTELHSFIRSMDLSLIKNIQEELLVRLEALINIGLSYLTLGRATETLSGGEAQRIKIAKYVNSALNDIMYILDEPSAGLHPKDIERISRALLNLKNKGNTVVLVEHNPQLIREA…
AR682_04925	E1_v2_contig5	315968	316133	AR684_04235	E2_v1_contig2	706145	706310	hypothetical protein	COORDINATES: similar to AA sequence:RefSeq:NP_814785.1		EF1052	MFCSVV-VVCCDNFYILSLSQLFVNNFLKIFCYFITSFFDQTIDLKAISLTTLLF	||||||-|-||||||||||||||||||||||||||||||||||||||||||||||	MFCSVVAV-CCDNFYILSLSQLFVNNFLKIFCYFITSFFDQTIDLKAISLTTLLF
AR682_05245	E1_v2_contig5	365734	367759	AR684_04555	E2_v1_contig2	755916	757941	adhesin	COORDINATES: similar to AA sequence:RefSeq:NP_814829.1		EF1099	MTKSVKFLVLLLVMILPIAGALLIGPISFGAELSKSSIVDKVELDHTTLYQGEMTSIKVSFSDKENQKIKPGDTITLTLPDALVGMTENDSSPRKINLNGLGEVFIYKDHVVATFNEKVESLHNVNGHFFFGIKTLITNSSQPNVIETDFGTATATQRLTIEGVTNTETGQIERDYPFFYKVGDLAGESNQVRWFLNVNLNKSDVTEDISIADRQGNGQQLNKKSFTFDIVNDKETKYISLAEFEQQGYGKIDFVTDNDFNLRFYRDKARFTSFIVRYTSTITEAGQHQATFENSYDINYQLNNQDATNEKNTSQVKNVFVEGEASGNQNVEMPTEESLDIPLETIEEWEPKTPTSEQATETSEKTDTTETVESSQPEVHVSPTEEENPDEGETLGTIE…	|||||||||||||||||||||||||||||||||||||||||||||||||||||||||||||||||||||||||||||||||||||||||||||||||||||||||||||||||||||||||||||||||||||||||||||||||||||||||||||||||||||||||||||||||||||||||||||||||||||||||||||||||||||||||||||||||||||||||||||||||||||||||||||||||||||||||||||||||||||||||||||||||||||||||||||||||||||||||||||||||||||||||||||||||||||||||||||||||||||||||||||||||||||||||||||||||||||||||||||||…	MTKSVKFLVLLLVMILPIAGALLIGPISFGAELSKSSIVDKVELDHTTLYQGEMTSIKVSFSDKENQKIKPGDTITLTLPDALVGMTENDSSPRKINLNGLGEVFIYKDHVVATFNEKVESLHNVNGHFFFGIKTLITNSSQPNVIETDFGTATATQRLTIEGVTNTETGQIERDYPFFYKVGDLAGESNQVRWFLNVNLNKSDVTEDISIADRQGNGQQLNKKSFTFDIVNDKETKYISLAEFEQQGYGKIDFVTDNDFNLRFYRDKARFTSFIVRYTSTITEAGQHQATFENSYDINYQLNNQDATNEKNTSQVKNVFVEGEASGNQNVEMPTEESLDIPLETIEEWEPKTPTSEQATETSEKTDTTETVESSQPEVHVSPTEEENPDEGETLGTIE…
AR682_05705	E1_v2_contig5	456318	456984	AR684_05015	E2_v1_contig2	846501	847167	aquaporin	COORDINATES: similar to AA sequence:RefSeq:NP_814921.1		EF1192	MKKAIAECLGTFILVFFGTGTAVLGNGM-EGIGTTGIALAFGLTIVAAAYSIGTISGAHLNPAVSIGMWLNKRITTMELIYYVVGQIVGGLIASFALLSILKGAGKSIENLGQNGVGELSVAGALTVEIILTFIFVLVVMTVTSAKKGNASLAGIVIGLTLTMIHLVGIPLTGTSVNPARSIAPAVFAGGSALSELWIFIVAPLIGGLLAALVAKFVLDTEE	|||||||||||||||||||||||||||--|||||||||||||||||||||||||||||||||||||||||||||||||||||||||||||||||||||||||||||||||||||||||||||||||||||||||||||||||||||||||||||||||||||||||||||||||||||||||||||||||||||||||||||||||||||||||||||||||	MKKAIAECLGTFILVFFGTGTAVLGNG-TEGIGTTGIALAFGLTIVAAAYSIGTISGAHLNPAVSIGMWLNKRITTMELIYYVVGQIVGGLIASFALLSILKGAGKSIENLGQNGVGELSVAGALTVEIILTFIFVLVVMTVTSAKKGNASLAGIVIGLTLTMIHLVGIPLTGTSVNPARSIAPAVFAGGSALSELWIFIVAPLIGGLLAALVAKFVLDTEE
AR682_06140	E1_v2_contig5	544892	545735	AR684_05450	E2_v1_contig2	935071	935914	DNA replication protein DnaC	COORDINATES: similar to AA sequence:RefSeq:NP_815003.1		EF1280	MHATDQTFQILLSQLLEKVEDRCPECGSEQYVWQQKNKDGTERCAPTCWSCGYKMLKKHEQQANQQRSQESFMARTQKFFHQGSLIADDALRQCRLTNYQTTELETRQAKERALAAVSAIVEGKPIHVIFLGKPGVGKSHLAISILVEVLERSAYQKYCLFVSYSELLEKLKMSMNESAKSQV-KAQAYITRMKKADVLVLDDLGAELGIKNKVSTDFNNDILNRILEARQNKATIFTTNFSGKQLVEAYGTRIISRLMKHASGYVFQYKDTTDKRMRSVK	||||||||||||||||||||||||||||||||||||||||||||||||||||||||||||||||||||||||||||||||||||||||||||||||||||||||||||||||||||||||||||||||||||||||||||||||||||||||||||||||||||||||||||||||||||||--|||||||||||||||||||||||||||||||||||||||||||||||||||||||||||||||||||||||||||||||||||||||||||||||||	MHATDQTFQILLSQLLEKVEDRCPECGSEQYVWQQKNKDGTERCAPTCWSCGYKMLKKHEQQANQQRSQESFMARTQKFFHQGSLIADDALRQCRLTNYQTTELETRQAKERALAAVSAIVEGKPIHVIFLGKPGVGKSHLAISILVEVLERSAYQKYCLFVSYSELLEKLKMSMNESAKSQ-AKAQAYITRMKKADVLVLDDLGAELGIKNKVSTDFNNDILNRILEARQNKATIFTTNFSGKQLVEAYGTRIISRLMKHASGYVFQYKDTTDKRMRSVK
AR682_06325	E1_v2_contig5	579147	579273	AR684_05635	E2_v1_contig2	969324	969444	hypothetical protein	COORDINATES: similar to AA sequence:RefSeq:WP_002372842.1			MSFRRNCFCSHRLSVFERGAKIQSDFCPTLLFITEKPSIFY	|--||||||||||||||||||||||||||||||||||||||	M--RRNCFCSHRLSVFERGAKIQSDFCPTLLFITEKPSIFY
AR682_06765	E1_v2_contig5	676127	677027	AR684_06075	E2_v1_contig2	1066305	1067205	sodium ABC transporter ATP-binding protein	COORDINATES: similar to AA sequence:RefSeq:NP_815129.1		EF1408	MLEVKELVKTFGDFKAVDHVSFTIPDGKILGLIGQNGAGKTTTFRLILNFLTQDSGSVLWNGQPLNEKEYNIIGYLPEERGLYPKITIEDQLIYFASLRGKTKKEIEPKIDFWMEKFQVKGKKTDKVKSLSKGNQQKVQLIATLIHEPKLIILDEPFSGLDPVNAELLKDGIIELKNQGSCVIFSSHNMDNVEKICDHLVMLKNGRMVLDGQVHEIRQQFGRTKLFLESPLSVEEVAAT-AGVKEAHLRQDGVLEATLENAEVGKVLFDKATANGYIPMFNQQPPTLEEIFKMKVGGQDE	|||||||||||||||||||||||||||||||||||||||||||||||||||||||||||||||||||||||||||||||||||||||||||||||||||||||||||||||||||||||||||||||||||||||||||||||||||||||||||||||||||||||||||||||||||||||||||||||||||||||||||||||||||||||||||||||||||||||||||||-|-||||||||||||||||||||||||||||||||||||||||||||||||||||||||||||	MLEVKELVKTFGDFKAVDHVSFTIPDGKILGLIGQNGAGKTTTFRLILNFLTQDSGSVLWNGQPLNEKEYNIIGYLPEERGLYPKITIEDQLIYFASLRGKTKKEIEPKIDFWMEKFQVKGKKTDKVKSLSKGNQQKVQLIATLIHEPKLIILDEPFSGLDPVNAELLKDGIIELKNQGSCVIFSSHNMDNVEKICDHLVMLKNGRMVLDGQVHEIRQQFGRTKLFLESPLSVEEVA-TTAGVKEAHLRQDGVLEATLENAEVGKVLFDKATANGYIPMFNQQPPTLEEIFKMKVGGQDE
AR682_06770	E1_v2_contig5	677019	678282	AR684_06080	E2_v1_contig2	1067197	1068460	sodium ABC transporter permease	COORDINATES: similar to AA sequence:RefSeq:NP_815130.1		EF1409	MSKFWIIATDVYKKNVKSLSFLIMILAPFLLVGIVYLAGSLASGFSGDTTIGLVSENQALVKELTKNKTEDFSFKAVSSEKKAQEQLKDEKIDAYLLLDTTDNQISGQLYSERSLGNATEMLIPQMLNQLQTMANANRLNLTAEQVAMLNQQATFKKAKISFDENGKIKTGEDNTGIQMALAMGITILLFVFISSYSSIIAQEIASEKGTRIMEVILSSTKAQTHFYGKLTGVILVALTQIFIYGVAFVLGYSQLKNLDFMKSLLSGISPQSIFSSTFIFTLGFFIIGILVFAVLAALCGSLVSKPEDTAKAVQPIMYIGLIGYMIGITFGTNDPQNIVVKVTSFIPLISSYIMPVRLATETASTMEAIVSLVILAVFGIILTIFSAR-LYKSNVLVYS…	|||||||||||||||||||||||||||||||||||||||||||||||||||||||||||||||||||||||||||||||||||||||||||||||||||||||||||||||||||||||||||||||||||||||||||||||||||||||||||||||||||||||||||||||||||||||||||||||||||||||||||||||||||||||||||||||||||||||||||||||||||||||||||||||||||||||||||||||||||||||||||||||||||||||||||||||||||||||||||||||||||||||||||||||||||||||||||||||||||||||||||||||||||||||||||||||||||--||||||||||…	MSKFWIIATDVYKKNVKSLSFLIMILAPFLLVGIVYLAGSLASGFSGDTTIGLVSENQALVKELTKNKTEDFSFKAVSSEKKAQEQLKDEKIDAYLLLDTTDNQISGQLYSERSLGNATEMLIPQMLNQLQTMANANRLNLTAEQVAMLNQQATFKKAKISFDENGKIKTGEDNTGIQMALAMGITILLFVFISSYSSIIAQEIASEKGTRIMEVILSSTKAQTHFYGKLTGVILVALTQIFIYGVAFVLGYSQLKNLDFMKSLLSGISPQSIFSSTFIFTLGFFIIGILVFAVLAALCGSLVSKPEDTAKAVQPIMYIGLIGYMIGITFGTNDPQNIVVKVTSFIPLISSYIMPVRLATETASTMEAIVSLVILAVFGIILTIFSA-HLYKSNVLVYS…
AR682_06775	E1_v2_contig5	678317	679316	AR684_06085	E2_v1_contig2	1068495	1069494	LacI family transcriptional regulator	COORDINATES: similar to AA sequence:RefSeq:NP_815131.1		EF1410	MTSIIDVAKVAGVSKSTVSRLISGKGYVSADSQEKILKAMKELNYTPNYVARNLRAGATKTIGFLAPSYLGSLGIFLNRFISIAKKYNYSVTLFFTDGDQQKEIDALNQLKYKQLDGLFLLTRTNEWSVIEPYSAYGPLATWHRIDSPNIYSSYIDHYSGYYRSLEYLQQQGYQKIGHVLGNPENLNTHARKRAMKDFYENTQAPWQAEWLINDQYTNHSGRKIAHYWQQLTDKPEALAFYNDHVAAEFISELENLNYAVPRDVAVIGFDNSYVSELMHITTVDYAIQYQAENSFIYLYNQLNQTNIPEKKLTVRLVERRTVPKKDPADQSL	|||||||||||||||||||||||||||||||||||||||||||||||||||||||||||||||||||||||||||||||||||||||||||||||||||||||||||||||||||||||||||||||||||||||||||||||||||||||||||||||||||||||||||||||||||||||||||||||||||||||||||||||||||||||||||||||||||||||||||||||||||||||||||||||||||||||||||||||||||||||||||||||||||||||||||||||||.||||||||||||||||||||||||||	MTSIIDVAKVAGVSKSTVSRLISGKGYVSADSQEKILKAMKELNYTPNYVARNLRAGATKTIGFLAPSYLGSLGIFLNRFISIAKKYNYSVTLFFTDGDQQKEIDALNQLKYKQLDGLFLLTRTNEWSVIEPYSAYGPLATWHRIDSPNIYSSYIDHYSGYYRSLEYLQQQGYQKIGHVLGNPENLNTHARKRAMKDFYENTQAPWQAEWLINDQYTNHSGRKIAHYWQQLTDKPEALAFYNDHVAAEFISELENLNYAVPRDVAVIGFDNSYVSELMHITTVDYAIQYQAENSFIYLYNQLNQTSIPEKKLTVRLVERRTVPKKDPADQSL
AR682_07005	E1_v2_contig5	727372	729448	AR684_06665	E2_v1_contig4	68873	70937	hypothetical protein	COORDINATES: similar to AA sequence:RefSeq:NP_815242.1		EF1523	MTKKCPKCGNEFDAELTTCPTCGYSLTDTTVDKEEAETTSTNIDFETQENEQHEDQLNENIEWSELKDMSLGHVMELFGESPEEESNDDKKEESTEDNLIVSDSEDVSGLETSLQEGASEETHDSVEESTPATEETPTHSTEEKLATDEAVNLEETTEETTEETTTVEAETAEVSETVKSEEEALTEISGTEVISTTSEEEIFSQPPIEDQDVTPNETLQAYIQAHRADTEMSENPSEETAETQELENSGEAVLTQAETPTESISDSEEGLTSAASLEAPSEADATEEKVSDSGVIPPMNETGNAQPAPAPKKSSKKVAFVALAVVLLAGGSAWAYHDQTQKAAAQEAAALTKKTDTLKDELAAFYTTKEQVFIKPDMVTVSPEKLSKQVAEIKDSEEY…	|||||||||||||||||||||||||||||||||||||||||||||||||||||||||||||||||||||||||||||||||||||||||||||||||||||||||||||||||||||||||||||||||||||||||||||||||||||||||||||||||--|--|||||||||||||||||||||||||||||||||||||||||||||||||||||||||||||||||||||||||||||||||||||||||||||||||||||||||||||||||||||||||||||||||||||||||||||||||||||||||||||||||||||||||||||||||||||||||||||||||||||||||||||||||||||||||||||||||||||||||…	MTKKCPKCGNEFDAELTTCPTCGYSLTDTTVDKEEAETTSTNIDFETQENEQHEDQLNENIEWSELKDMSLGHVMELFGESPEEESNDDKKEESTEDNLIVSDSEDVSGLETSLQEGASEETHDSVEESTPATEETPTHSTEEKLATDEAVNLEETTEETT--T--VEAETAEVSETVKSEEEALTEISGTEVISTTSEEEIFSQPPIEDQDVTPNETLQAYIQAHRADTEMSENPSEETAETQELENSGEAVLTQAETPTESISDSEEGLTSAASLEAPSEADATEEKVSDSGVIPPMNETGNAQPAPAPKKSSKKVAFVALAVVLLAGGSAWAYHDQTQKAAAQEAAALTKKTDTLKDELAAFYTTKEQVFIKPDMVTVSPEKLSKQVAEIKDSEEY…
AR682_07190	E1_v2_contig5	762210	763236	AR684_06850	E2_v1_contig4	103724	104750	3-deoxy-7-phosphoheptulonate synthase	COORDINATES: similar to AA sequence:RefSeq:NP_815279.1		EF1562	MIVIMKENATEKQMKQVIDLVTGAGLTTQTSQDNGKTVIGLIGDTEKLVEAELTALEGVEKSVRISLSYKLTSRLFHPENTVVDVNGVKIGDGSMTMMAGPCSIESLDQIRECARIAKV-GGATILRGGAFKPRTSPYAFQGLEEEGLKYIRQAADELDMQVITEVMDEANLELVAKYSDILQIGARNMQNFKLLQAVGKTGKPIGLKRGIAGTIDEWLNAAEYIAAQGNFNVIFIERGIRTYETATRNTLDLSAVPLIKKLSHFPIIVDPSHGVGIWDLVPPMARAGVASGADGLIVEIHPDPANAWSDGPQSLNEKTYLRMMKEVHIIEKAMKEINALED	||||||||||||||||||||||||||||||||||||||||||||||||||||||||||||||||||||||||||||||||||||||||||||||||||||||||||||||||||||||--||||||||||||||||||||||||||||||||||||||||||||||||||||||||||||||||||||||||||||||||||||||||||||||||||||||||||||||||||||||||||||||||||||||||||||||||||||||||||||||||||||||||||||||||||||||||||||||||||||||||||||||||||||||||||||||	MIVIMKENATEKQMKQVIDLVTGAGLTTQTSQDNGKTVIGLIGDTEKLVEAELTALEGVEKSVRISLSYKLTSRLFHPENTVVDVNGVKIGDGSMTMMAGPCSIESLDQIRECARIAK-AGGATILRGGAFKPRTSPYAFQGLEEEGLKYIRQAADELDMQVITEVMDEANLELVAKYSDILQIGARNMQNFKLLQAVGKTGKPIGLKRGIAGTIDEWLNAAEYIAAQGNFNVIFIERGIRTYETATRNTLDLSAVPLIKKLSHFPIIVDPSHGVGIWDLVPPMARAGVASGADGLIVEIHPDPANAWSDGPQSLNEKTYLRMMKEVHIIEKAMKEINALED
AR682_07395	E1_v2_contig5	807311	807473	AR684_07055	E2_v1_contig4	148825	148987	hypothetical protein	COORDINATES: similar to AA sequence:RefSeq:NP_815319.1		EF1605	MNNYDLWKW-AAGKRTEKDKNETYSAKNWWYVLLMLGVFVGIMLLYYLISVLWN	|||||||||-|-||||||||||||||||||||||||||||||||||||||||||	MNNYDLWKWVA-GKRTEKDKNETYSAKNWWYVLLMLGVFVGIMLLYYLISVLWN
AR682_07600	E1_v2_contig5	850151	852230	AR684_07260	E2_v1_contig4	191665	193744	DNA topoisomerase I	COORDINATES: similar to AA sequence:RefSeq:NP_815358.1	topA	EF1650	MAYKYLVIVESPAKAKTIEKYLGRNYKVVASVGHIRDLPKSKMGIDIENNYEPHYISIRGKGDVIKSLKAAAKKAEKVYLAADPDREGEAIAWHLAYLLGLDLKDKNRVVFNEITKEAVKAAFKEPRTINVDLVDAQQARRILDRLVGYSISPILWRKVKKGLSAGRVQSVALKMIIDRENEIREFKPEEYWSIDGNFQKGRKKFKANFWGVDGKKKKLPNAEAVKEITSRIDGKDYDVTKVEKKERKRNPALPFTTSSLQQEAARKLNFRTRKTMMVAQQLYEGIALGKQGTVGLITYMRTDSTRIADSAKAEAAEFIEKTYGDEFSAHGGRKAKNTQGAQDAHEAVRPSSVLRTPDEMKKYLDKDQLKLYTLIWSRFVASQMTPAILDTMKVTLQQN…	|||||||||||||||||||||||||||||||||||||||.|||||||||||||||||||||||||||||||||||||||||||||||||||||||||||||||||||||||||||||||||||||||||||||||||||||||||||||||||||||||||||||||||||||||||||||||||||||||||||||||||||||||||||||||||||||||||||||||||||||||||||||||||||||||||||||||||||||||||||||||||||||||||||||||||||||||||||||||||||||||||||||||||||||||||||||||||||||||||||||||||||||||||||||||||||||||||||||||||||||||…	MAYKYLVIVESPAKAKTIEKYLGRNYKVVASVGHIRDLPESKMGIDIENNYEPHYISIRGKGDVIKSLKAAAKKAEKVYLAADPDREGEAIAWHLAYLLGLDLKDKNRVVFNEITKEAVKAAFKEPRTINVDLVDAQQARRILDRLVGYSISPILWRKVKKGLSAGRVQSVALKMIIDRENEIREFKPEEYWSIDGNFQKGRKKFKANFWGVDGKKKKLPNAEAVKEITSRIDGKDYDVTKVEKKERKRNPALPFTTSSLQQEAARKLNFRTRKTMMVAQQLYEGIALGKQGTVGLITYMRTDSTRIADSAKAEAAEFIEKTYGDEFSAHGGRKAKNTQGAQDAHEAVRPSSVLRTPDEMKKYLDKDQLKLYTLIWSRFVASQMTPAILDTMKVTLQQN…
AR682_07705	E1_v2_contig5	872034	872976	AR684_07365	E2_v1_contig4	213547	214489	NADPH:quinone reductase	COORDINATES: similar to AA sequence:RefSeq:NP_815379.1		EF1671	MKAVVINQYGSKEVLEEAEVTLPELSEHQVLVKEYATSINPIDWKLREGYLKQMFDWSFPIILGWDVAGVITEVGSQVTDWQVGDKVFARPETTRFGTYAEVTIVDDHLLAKIPETISFEEAAAVPLAGLTAWQALFDHGHLKEGETVLIHAGAGGVGTYAIQLAKEAGAHV-ITTASAKNHALLRKIGADEVIDYHTTNFAEVLADVDLVFDTMGGEVQKNSFAVLKPNTGRLVSIVGIEDKQLAAEKNISAESIWLQPNGEQLQKIADLMAAGKVKSIIGEVFPFSRQGIYDAHALSETHHAVGKIVVQMAE	|||||||||||||||||||||||||||||||||||||||||||||||||||||||||||||||||||||||||||||||||||||||||||||||||||||||||||||||||||||||||||||||||||||||||||||||||||||||||||||||||||||||||||--|||||||||||||||||||||||||||||||||||||||||||||||||||||||||||||||||||||||||||||||||||||||||||||||||||||||||||||||||||||||||||||||||||||||||||||	MKAVVINQYGSKEVLEEAEVTLPELSEHQVLVKEYATSINPIDWKLREGYLKQMFDWSFPIILGWDVAGVITEVGSQVTDWQVGDKVFARPETTRFGTYAEVTIVDDHLLAKIPETISFEEAAAVPLAGLTAWQALFDHGHLKEGETVLIHAGAGGVGTYAIQLAKEAGAH-FITTASAKNHALLRKIGADEVIDYHTTNFAEVLADVDLVFDTMGGEVQKNSFAVLKPNTGRLVSIVGIEDKQLAAEKNISAESIWLQPNGEQLQKIADLMAAGKVKSIIGEVFPFSRQGIYDAHALSETHHAVGKIVVQMAE
AR682_07800	E1_v2_contig5	888013	888802	AR684_07460	E2_v1_contig4	229526	230315	NAD(P)-dependent oxidoreductase	COORDINATES: similar to AA sequence:RefSeq:NP_815398.1		EF1690	MDLTNKVVVVTGGSAGLGEQVCYEAAKQGAVVVVCARRINLIGKVREQCAVLSGREAFSYQLDIADPESVERVVEAISAEVGPIDVLVNNAGFGLFENFVEIDLAVARQMFDVNVLGMMTFTQKVAIKMIEAGQGYIINVASMAGKMATAKSTVYSATKFAVLGFSNALRLELKPLGVAVTTVNPGPIQTEFFDKADLTGTYLAAVDKIVLDPTKLAKEVVGSMGTSRREINRPFVMEAAARFYTLFPHLGDFIAGNILNKK	|||||||||||||||||||||||||||||||||||||||||||||||||||||||||||||||||||||||||||||||||||||||||||||||||||||||||||||||||||||||||||||||||||||||.||||||||||||||||||||||||||||||||||||||||||||||||||||||||||||||||||||||||||||||||||||||||||||||||||||||||||||||||||||||||||||||	MDLTNKVVVVTGGSAGLGEQVCYEAAKQGAVVVVCARRINLIGKVREQCAVLSGREAFSYQLDIADPESVERVVEAISAEVGPIDVLVNNAGFGLFENFVEIDLAVARQMFDVNVLGMMTFTQKVAIKMIEAGQGHIINVASMAGKMATAKSTVYSATKFAVLGFSNALRLELKPLGVAVTTVNPGPIQTEFFDKADLTGTYLAAVDKIVLDPTKLAKEVVGSMGTSRREINRPFVMEAAARFYTLFPHLGDFIAGNILNKK
AR682_08070	E1_v2_contig5	942082	942670	AR684_07730	E2_v1_contig4	283595	284183	YtxH domain-containing protein	COORDINATES: similar to AA sequence:RefSeq:NP_815447.1		EF1744	MAKKGGFFLGAVIGGTAAAVAALLLAPKSGKELRDDLSNQTDDLKNKAQDYTDYAVQKGTELTEIAKQKAGVLSDQASDLAGSVKEKTKDSLDKAQGVSGDMLDNFKKQTGDLSDQFKKAADDAQDHAEDLGEIAEDAAEDIYIDVKDSAASAKETVSAGVDEAKETTKDVPEKAAEAKEDVKDAAKDVKKEFKG	|||||||||||||||||||||||||||||||||||||||||||||||||||||||||||||||||||||||||||||||||||||||||||||||||||||||||||||||||||||||||||||||||||||||||||||||||||||||.|||||||||||||||||||||||||||||||||||||||||||	MAKKGGFFLGAVIGGTAAAVAALLLAPKSGKELRDDLSNQTDDLKNKAQDYTDYAVQKGTELTEIAKQKAGVLSDQASDLAGSVKEKTKDSLDKAQGVSGDMLDNFKKQTGDLSDQFKKAADDAQDHAEDLGEIAEDAAEDIYIDVKDSAAAAKETVSAGVDEAKETTKDVPEKAAEAKEDVKDAAKDVKKEFKG
AR682_08285	E1_v2_contig5	980110	981235	AR684_07945	E2_v1_contig4	321623	322748	5-(carboxyamino)imidazole ribonucleotide synthase	COORDINATES: similar to AA sequence:RefSeq:NP_815487.1	purK-1	EF1786	MNKPLKVGATIGIIGGGQLGRMLVMSGKKMGFQMIVLDPTLNSPAGQVADRQIVAAFDQISALTELAELCDVITYEFENIEVASLEKAIPLEKLPQGTGLLKITQNRLLEKTFLQSIGCKIASFAEVKSQKELPQATEKIGFPCVLKTIQGGYDGKGQVVLKCEEDFSQATKLLANATCELEKWVPFTKELSIIVAGNKHGYQSFPVSENIHRKNILHESIVPARISENVQKKVA-ELAQHIAEELNLSGVLAIELFLTDSEELYVNELAPRPHNSGHYSIEACSFSQFDAHIRGISNWGIGLPQLLQPVVMVNLLGEHLEKSYQLCTSKPTWQVHYYGKAESKVGRKMGHVTITTPCLSETLKEIEAVGIWNVT	|||||||||||||||||||||||||||||||||||||||||||||||||||||||||||||||||||||||||||||||||||||||||||||||||||||||||||||||||||||||||||||||||||||||||||||||||||||||||||||||||||||||||||||||||||||||||||||||||||||||||||||||||||||||||||||||||||||||||-|-|||||||||||||||||||||||||||||||||||||||||||||||||||||||||||||||||||||||||||||||||||||||||||||||||||||||||||||||||||||||||||||||||||||||||||	MNKPLKVGATIGIIGGGQLGRMLVMSGKKMGFQMIVLDPTLNSPAGQVADRQIVAAFDQISALTELAELCDVITYEFENIEVASLEKAIPLEKLPQGTGLLKITQNRLLEKTFLQSIGCKIASFAEVKSQKELPQATEKIGFPCVLKTIQGGYDGKGQVVLKCEEDFSQATKLLANATCELEKWVPFTKELSIIVAGNKHGYQSFPVSENIHRKNILHESIVPARISENVQKK-AAELAQHIAEELNLSGVLAIELFLTDSEELYVNELAPRPHNSGHYSIEACSFSQFDAHIRGISNWGIGLPQLLQPVVMVNLLGEHLEKSYQLCTSKPTWQVHYYGKAESKVGRKMGHVTITTPCLSETLKEIEAVGIWNVT
AR682_08385	E1_v2_contig5	1002426	1003158	AR684_08045	E2_v1_contig4	344246	344978	GntR family transcriptional regulator	COORDINATES: similar to AA sequence:RefSeq:NP_815507.1		EF1809	MENAFKNKALYHQLVDLLQERIETCMIPHDKLPSERELTAQYGVSRTTVRLALQELENRGSIYRRHGKGTFVSDIKKEAADLAGAYSFTEQMKGLGRKPHTRILSFEKLEADKFICQHLNLSLGEAVFKLNRLRIADNEPLMVEDTYLPVKFFLSLTDQLLRTKPLYDLFSEDFKQTVRLADEELYASIASKEDAKLLMIPEGAPVLHLARQTYNMKNEIIEFTLSVARADQFHYQIRHIRNS	||||||||||||||||||||||||||||||||||||||||||||||||||||||||||||||||||||||||||||||||||||||||||||||||||||||||||||||||||||||||||||||||||.||||||||||||||||||||||||||||||||||||||||||||||||||||||||||||||||||||||||||||||||||||||||||||||||||||||||||||||||	MENAFKNKALYHQLVDLLQERIETCMIPHDKLPSERELTAQYGVSRTTVRLALQELENRGSIYRRHGKGTFVSDIKKEAADLAGAYSFTEQMKGLGRKPHTRILSFEKLEADKFICQHLNLSLGEAVFKLSRLRIADNEPLMVEDTYLPVKFFLSLTDQLLRTKPLYDLFSEDFKQTVRLADEELYASIASKEDAKLLMIPEGAPVLHLARQTYNMKNEIIEFTLSVARADQFHYQIRHIRNS
AR682_08450	E1_v2_contig5	1017854	1019804	AR684_08110	E2_v1_contig4	359674	361645	N-acetylmuramoyl-L-alanine amidase	COORDINATES: similar to AA sequence:RefSeq:NP_815520.1		EF1823	MKRKKIKNQLLVLTSILALLSLEVAPVVTLAAELPSSSLQTALSSETTITSEEKVI---ETT---VATSTTSTSSSSSESNSSTDTTTESTSHSTAETTTTNTSSETKKEPTESTVSSEITQPVEQSQPTQV-PVTKQEPEEPIQVPEATNNVVEENQAVSLNPSLKVDEIASSNLKGYELPLLSSFGEKKRAVVVAEALRHVGKTKKEFNLTEQALTSSFLAQKIYQQLFKIDIGSTPQEQITFGKVRSIEEAEPGDLIFWQTAEGKTLQNGVYLGQGKYLIAAAEADSKEEPEVIGQLENIYTAKQQPDSKEGKRLVVTNPFKEFTLTEYGKEVLATYGASFEMQKSEQTTAFIKKIGETARELGEKYDVFASVMIAQAILESGSGESQLAKEPYYN…	||||||||||||||||||||||||||||||||||||||||||||||||||||||||---|||---|||||||||||||||||||||||||||||||||||||||||||||||||||||||||||||||||||-||||||||||||||||||||||||||||||||||||||||||||||||||||||||||||||||||||||||||||||||||||||||||||||||||||||||||||||||||||||||||||||||||||||||||||||||||||||||||||||||||||||||||||||||||||||||||||||||||||||||||||||||||||||||||||||||||||||||||||||||||||||||||||||||||||||||||…	MKRKKIKNQLLVLTSILALLSLEVAPVVTLAAELPSSSLQTALSSETTITSEEKVIKTTETTETTVATSTTSTSSSSSESNSSTDTTTESTSHSTAETTTTNTSSETKKEPTESTVSSEITQPVEQSQPTQVQPVTKQEPEEPIQVPEATNNVVEENQAVSLNPSLKVDEIASSNLKGYELPLLSSFGEKKRAVVVAEALRHVGKTKKEFNLTEQALTSSFLAQKIYQQLFKIDIGSTPQEQITFGKVRSIEEAEPGDLIFWQTAEGKTLQNGVYLGQGKYLIAAAEADSKEEPEVIGQLENIYTAKQQPDSKEGKRLVVTNPFKEFTLTEYGKEVLATYGASFEMQKSEQTTAFIKKIGETARELGEKYDVFASVMIAQAILESGSGESQLAKEPYYN…
AR682_08865	E1_v2_contig5	1103832	1104303	AR684_08610	E2_v1_contig4	457174	457645	PTS mannose/fructose/sorbose transporter subunit IIB	COORDINATES: similar to AA sequence:RefSeq:WP_013773547.1			MIKLLRVDHRLLHGQVAFSWTQGLGA-DCILIANDDVPKNDIRKTTIKLAKPAGVKLVIKTIEDAIAALKSGVTEKYKLFIVVESVEDAYRLATAYPEIKEINLGGMKVRENTRNISKAINITPDEEKMVKELVANGCEVEIRQVPNDKKVAALNVL	|||||||||||||||||||||||||--||||||||||||||||||||||||||||||||||||||||||||||||||||||||||||||||||||||||||||||||||||||||||||||||||||||||||||||||||||||||||||||||||	MIKLLRVDHRLLHGQVAFSWTQGLG-VDCILIANDDVPKNDIRKTTIKLAKPAGVKLVIKTIEDAIAALKSGVTEKYKLFIVVESVEDAYRLATAYPEIKEINLGGMKVRENTRNISKAINITPDEEKMVKELVANGCEVEIRQVPNDKKVAALNVL
AR682_08945	E1_v2_contig5	1120424	1120943	AR684_08690	E2_v1_contig4	473766	474285	ECF transporter S component	COORDINATES: similar to AA sequence:RefSeq:NP_815644.1		EF1968	MWRIMTRKISLYAVITALTVAVSMVFIIPVPATNGFVTLADAGIYIASLLFG-PIGGLTVGALSGGLIDLLSGYPQWFVFSLLIHGGQGWLAGHFFNKNKKMQTLGLLLASLLMISGYALATSWLYGVGAGIASLPGNIIQSLFGVIVALPLSQTLKRVLPKNGRLEERRMNK	|||||||||||||||||||||||||||||||||||||||||||||||||||--||||||||||||||||||||||||||||||||||||||||||||||||||||||||||||||||||||||||||||||||||||||||||||||||||||||||||||||||||||||||	MWRIMTRKISLYAVITALTVAVSMVFIIPVPATNGFVTLADAGIYIASLLF-APIGGLTVGALSGGLIDLLSGYPQWFVFSLLIHGGQGWLAGHFFNKNKKMQTLGLLLASLLMISGYALATSWLYGVGAGIASLPGNIIQSLFGVIVALPLSQTLKRVLPKNGRLEERRMNK
AR682_09015	E1_v2_contig5	1133166	1133457	AR684_08760	E2_v1_contig4	486508	486808	hypothetical protein	COORDINATES: similar to AA sequence:RefSeq:NP_815657.1		EF1981	MFFNFWRISAYFRRSCFCSRRLSIFKPGTKIQSDFCPRL--F--FTKKCQYSEKKKRFQFLFFFVCFTIIIETINDFFYAERSGYYVTTISKNYDSNRWF	||||||||||||||||||||||||||||||||||||||---|--||||||||||||||||||||||||||||||||||||||||||||||||||||||||	MFFNFWRISAYFRRSCFCSRRLSIFKPGTKIQSDFCPR-NSFGIFTKKCQYSEKKKRFQFLFFFVCFTIIIETINDFFYAERSGYYVTTISKNYDSNRWF
AR682_09070	E1_v2_contig5	1140342	1141671	AR684_08995	E2_v1_contig5	12875	14204	amino acid permease	COORDINATES: similar to AA sequence:RefSeq:WP_002360022.1			MEKKQLKREITTFGALSTVMGTVIGAGVFFKAASVVGHAQSASLAIFAWVLGGALTICAGLTSAELATAIPETGGAVKYIEYTYGKLAGFLLGWAQSIIYYPANISALSIIFSTQLINLFHLSANLLIPIAILAGTSITIINLLGTKIASLVQSTTLVVKLIPIALISLVGLFTPGQVAVSLFPVETTANTGFLVAFSGALVATMFAYDGWLGVGNVAGEMKRPERDLPKAIIFGLLLITLIYALINFVFLKTLPIEQIAGNLNVA-SDASVAIFGPIGGKIVTIGILISVYGALNGYTMTGIRIPYALALDNLMPFSRQFQKLSKRFVVPYVAGIFQLAVAIIMMFFGTFDLLTDMLVFVMWLFNLLIFLAVFILRKREPELKRPYKVPGYPIIPIIA…	||||||||||||||||||||||||||||||||||||||||||||||||||||||||||||||||||||||||||||||||||||||||||||||||||||||||||||||||||||||||||||||||||||||||||||||||||||||||||||||||||||||||||||||||||||||||||||||||||||||||||||||||||||||||||||||||||||||||||||||||||||||||||||||||||||||||-|-||||||||||||||||||||||||||||||||||||||||||||||||||||||||||||||||||||||||||||||||||||||||||||||||||||||||||||||||||||||||||||||||||||…	MEKKQLKREITTFGALSTVMGTVIGAGVFFKAASVVGHAQSASLAIFAWVLGGALTICAGLTSAELATAIPETGGAVKYIEYTYGKLAGFLLGWAQSIIYYPANISALSIIFSTQLINLFHLSANLLIPIAILAGTSITIINLLGTKIASLVQSTTLVVKLIPIALISLVGLFTPGQVAVSLFPVETTANTGFLVAFSGALVATMFAYDGWLGVGNVAGEMKRPERDLPKAIIFGLLLITLIYALINFVFLKTLPIEQIAGNLN-AASDASVAIFGPIGGKIVTIGILISVYGALNGYTMTGIRIPYALALDNLMPFSRQFQKLSKRFVVPYVAGIFQLAVAIIMMFFGTFDLLTDMLVFVMWLFNLLIFLAVFILRKREPELKRPYKVPGYPIIPIIA…
AR682_09180	E1_v2_contig5	1165437	1165623	AR684_09105	E2_v1_contig5	38005	38155	hypothetical protein	COORDINATES: similar to AA sequence:RefSeq:NP_815732.1		EF2069	MLVIKPVNIRFSFLFYMPIFFKIRKREKLKIQIVDNFSVYNLVIIFLFFLIRRCFDEPIEG	|||||||||||||||||||||||||||||||||||||||||||||||||------------	MLVIKPVNIRFSFLFYMPIFFKIRKREKLKIQIVDNFSVYNLVIIFLFF------------
AR682_09560	E1_v2_contig5	1247266	1248118	AR684_09490	E2_v1_contig5	119828	120680	Fis family transcriptional regulator	COORDINATES: similar to AA sequence:RefSeq:NP_815868.1		EF2207	MIIENLSQLYPKGYLSKTIGSEATYSIPVDDQFFIVNKAFLSIKEQHLLEALFPISENPTITGNHPWFSYLFQQAKLPAEGTFRMLQIQTNVPKELQAEWQFNLTKMFPDTVDCFSPSNNMYILVEEQAKNTFQQEEIQGIFLTLDTDFDCTSAVFIGNFYSSEDILRRCFHEEQRIFSEELNPSS-RTTVFSLTDVALHYFTKEAMSQNVLVEYYRRLLNKDTDIQPIISALWKNQGNISSTAKDLFMHRNTLHYRLEKFFEQTGLSLKKMDDLIFCYLLLRK	|||||||||||||||||||||||||||||||||||||||||||||||||||||||||||||||||||||||||||||||||||||||||||||||||||||||||||||||||||||||||||||||||||||||||||||||||||||||||||||||||||||||||||||||||||||||-||-|||||||||||||||||||||||||||||||||||||||||||||||||||||||||||||||||||||||||||||||||||||||||||||||||	MIIENLSQLYPKGYLSKTIGSEATYSIPVDDQFFIVNKAFLSIKEQHLLEALFPISENPTITGNHPWFSYLFQQAKLPAEGTFRMLQIQTNVPKELQAEWQFNLTKMFPDTVDCFSPSNNMYILVEEQAKNTFQQEEIQGIFLTLDTDFDCTSAVFIGNFYSSEDILRRCFHEEQRIFSEELN-SSSRTTVFSLTDVALHYFTKEAMSQNVLVEYYRRLLNKDTDIQPIISALWKNQGNISSTAKDLFMHRNTLHYRLEKFFEQTGLSLKKMDDLIFCYLLLRK
AR682_09605	E1_v2_contig5	1254501	1255614	AR684_09535	E2_v1_contig5	127063	128164	FUSC family protein	COORDINATES: similar to AA sequence:RefSeq:NP_815877.1		EF2216	MIVIYFFSTKSQQFFAYVWAIFPVIAFFLVSFYTLDFLFSPSYLIMVPVFTIMFKINYKKDYSFVALLKMSIRQFVISFLAFIASSSFSWSIILNSSVTFLIVYLFYSSATPMRYHSYLMMFTFCQLIQVKGNTFLMQSQVVAFLIGLFLLALTLNAWWQTGLSQLTSLKSRGHVRFFKSIQLNMKQQKLTVVNFWHDLQQTFLGITSFKQFLESPDERVQRFRLAIRMSFTITLSFILMWSVGGIKIIWIPMNVFLLLHPVKAEMNTRIKTRFWGTLLGCFLSLFVVNWLQLPLTHLVVSSLIGIFVYALKPGTVLQVTMATIFGLCLATISLRGMYAAELRVSFVLLAIFVVCLIDLGLFVYQRILRF	||||||||||||||||||||||||||||||||||||||||||||||||||||||||||||||||||||||||||||||||||||||||||||||||||||||||||||||||||||||||||||||||||||||||||||||||||||||||||||||||||||||||||||||----||||||||||||||||||||||||||||||||||||||||||||||||||||||||||||||||||||||||||||||||||||||||||||||||||||||||||||||||||||||||||||||||||||||||||||||||||||||||||||||||||||||||||||||||||||||||||||||||	MIVIYFFSTKSQQFFAYVWAIFPVIAFFLVSFYTLDFLFSPSYLIMVPVFTIMFKINYKKDYSFVALLKMSIRQFVISFLAFIASSSFSWSIILNSSVTFLIVYLFYSSATPMRYHSYLMMFTFCQLIQVKGNTFLMQSQVVAFLIGLFLLALTLNAWWQTGLSQLTSLKSRGH----KSIQLNMKQQKLTVVNFWHDLQQTFLGITSFKQFLESPDERVQRFRLAIRMSFTITLSFILMWSVGGIKIIWIPMNVFLLLHPVKAEMNTRIKTRFWGTLLGCFLSLFVVNWLQLPLTHLVVSSLIGIFVYALKPGTVLQVTMATIFGLCLATISLRGMYAAELRVSFVLLAIFVVCLIDLGLFVYQRILRF
AR682_09650	E1_v2_contig5	1265771	1271468	AR684_09580	E2_v1_contig5	138321	144018	fimbrial assembly protein	COORDINATES: similar to AA sequence:RefSeq:WP_014525034.1			MNKAVKNFVSYLMITMLFILNLLPMMNAFAQEVTSDAEKTVEKDGLKVIGKIEDISSQEDIKTVTYEVTNTRDVPIKDLILKQKNTNDSPIKFVLDTLSEERGPTSLEEQAKVETNEKDQTTDIKLLNLQPNSTRKITINGQITTKASSKLLVSVLIEDNEKGTLVIDLPSKDMLADKESVSKEKQETSETKVENQASETASSTNEMTATTSNETKPEAGKATESIQETALTQATESPEQPPLKAQPTGPLVPPTPGRGFNTPIYQSVHKGELFSTGNTNLKIANENTAAAQTFLNTRGASSGYAINNFPLEFADVDNDPNTYNSSRAYIDLNGAKEIAWAGLFWSASRYKGPAYGTNLSDEEISAPVQFTTPNGTVQRVSPQRYHRIDQDATNPGQRF…	|||||||||||||||||||||||||||||||||||||||||||||||||||||||||||||||||||||||||||||||||||||||||||||||||||||||||||||||||||||||||||||||||||||||||||||||||||||||||||||||||||||||||||||||||||||||||||||||||||||||||||||||||||||||||||||||||||||||||||||||||||||||||||||||||||||||||||||||||||||||||||||||||||||||||||||||||||||||||||||||||||||||||||||||||||||||||||||||||||||||||||||||||||||||||||||||||||||||||||||||…	MNKAVKNFVSYLMITMLFILNLLPMMNAFAQEVTSDAEKTVEKDGLKVIGKIEDISSQEDIKTVTYEVTNTRDVPIKDLILKQKNTNDSPIKFVLDTLSEERGPTSLEEQAKVETNEKDQTTDIKLLNLQPNSTRKITINGQITTKASSKLLVSVLIEDNEKGTLVIDLPSKDMLADKESVSKEKQETSETKVENQASETASSTNEMTATTSNETKPEAGKATESIQETALTQATESPEQPPLKAQPTGPLVPPTPGRGFNTPIYQSVHKGELFSTGNTNLKIANENTAAAQTFLNTRGASSGYAINNFPLEFADVDNDPNTYNSSRAYIDLNGAKEIAWAGLFWSASRYKGPAYGTNLSDEEISAPVQFTTPNGTVQRVSPQRYHRIDQDATNPGQRF…
AR682_09970	E1_v2_contig5	1351727	1352228	AR684_09900	E2_v1_contig5	224270	224771	antirestriction protein ArdA	COORDINATES: similar to AA sequence:RefSeq:WP_017795868.1			MNMQVYIANLGKYNEGELIGDWFTPPIDF-DTVKERIGLNDEYEEYAIHDYELPFDVGEYIPISEINRKCALIEELEGTEFYDNISEFMNYWFNDIEELIENKDEIICYPDCDKMEDVARYYVEESGSLGEVPSNLQNYINYQALGRDMEMEGNFLITSHGVYEYTQ	||||||||||||||||||||||||||||--|||||||||||||||||||||||||||||||||||||||||||||||||||||||||||||||||||||||||||||||||||||||||||||||||||||||||||||||||||||||||||||||||||||||||	MNMQVYIANLGKYNEGELIGDWFTPPID-IDTVKERIGLNDEYEEYAIHDYELPFDVGEYIPISEINRKCALIEELEGTEFYDNISEFMNYWFNDIEELIENKDEIICYPDCDKMEDVARYYVEESGSLGEVPSNLQNYINYQALGRDMEMEGNFLITSHGVYEYTQ
AR682_10315	E1_v2_contig6	45855	46479	AR684_10245	E2_v1_contig6	45980	46604	phosphate transport regulator	COORDINATES: similar to AA sequence:RefSeq:NP_816089.1		EF2441	MARKKQFDYFGELNQLATNAYEAAKVLQEIVDNYSLENLVKKSEAIHQLEKENDEIVRKILNELYISFITPIDREDIVDITD-HLDNIIDSINSLSYLLDHLVVEEMIAPALELTAYIVKATEGVKSATKEFAKFKNSKTLVSLIDEVNTIESQGDKLYSSAMKDLMTNEKDLLKVIKWKDVYDQLERTINDCESAVNIIVGIVIKNT	|||||||||||||||||||||||||||||||||||||||||||||||||||||||||||||||||||||||||||||||||--|||||||||||||||||||||||||||||||||||||||||||||||||||||||||||||||||||||||||||||||||||||||||||||||||||||||||||||||||||||||||||||	MARKKQFDYFGELNQLATNAYEAAKVLQEIVDNYSLENLVKKSEAIHQLEKENDEIVRKILNELYISFITPIDREDIVDIT-VHLDNIIDSINSLSYLLDHLVVEEMIAPALELTAYIVKATEGVKSATKEFAKFKNSKTLVSLIDEVNTIESQGDKLYSSAMKDLMTNEKDLLKVIKWKDVYDQLERTINDCESAVNIIVGIVIKNT
AR682_10345	E1_v2_contig6	49793	50822	AR684_10275	E2_v1_contig6	49918	50947	DNA polymerase III subunit delta	COORDINATES: similar to AA sequence:RefSeq:NP_816094.1	holA	EF2446	MELQKALKEVREQKIAPVYLLIGI-ELYLTELFKTTLMKELLTEEDDQFNFFSFDMEETPLSAAIAEAETIPFFGDYRLVFVENPYFLTAERKTNGVEHDVNLLLNYLESPSPTTVLVFMASYEKLDERKKITKALKKNATVVDVNPMDEKAIRQYISQTIESEGYTIRSDAFDLLLQLTDLNLSKIMGELQKLYLYALETKTITRGAVQELVPKSLEHNVFDLTNEVLSGNSEKAVQLYEDLLLQGEETIKLNAILLNQIRLFLQTKILAKMGYQQANIADTLKVHPYRVKLALQQVRRFELSRLERLYDELVENDYRMKTGQMDKELLFQLFILKLTAQAK	|||||||||||||||||||||||--||||||||||||||||||||||||||||||||||||||||||||||||||||||||||||||||||||||||||||||||||||||||||||||||||||||||||||||||||||||||||||||||||||||||||||||||||||||||||||||||||||||||||||||||||||||||||||||||||||||||||||||||||||||||||||||||||||||||||||||||||||||||||||||||||||||||||||||||||||||||||||||||||||||||||||||||||||||||||||||	MELQKALKEVREQKIAPVYLLIG-TELYLTELFKTTLMKELLTEEDDQFNFFSFDMEETPLSAAIAEAETIPFFGDYRLVFVENPYFLTAERKTNGVEHDVNLLLNYLESPSPTTVLVFMASYEKLDERKKITKALKKNATVVDVNPMDEKAIRQYISQTIESEGYTIRSDAFDLLLQLTDLNLSKIMGELQKLYLYALETKTITRGAVQELVPKSLEHNVFDLTNEVLSGNSEKAVQLYEDLLLQGEETIKLNAILLNQIRLFLQTKILAKMGYQQANIADTLKVHPYRVKLALQQVRRFELSRLERLYDELVENDYRMKTGQMDKELLFQLFILKLTAQAK
AR682_10430	E1_v2_contig6	69118	70384	AR684_10360	E2_v1_contig6	69243	70509	voltage-gated chloride channel protein	COORDINATES: similar to AA sequence:RefSeq:NP_816111.1		EF2463	MKKETKQLLSIGGYMAKWLLITAIIGLFMGALSAFFLKSLTYVTDVRLANPWLLFILPISGVVFTYFYTRFGKNASRGNNLVIEQGNGGEEDIPLRLIPLTLFGTITTHLFGGSVGREGTAVQMGGAIANAVGKVFKLSALERQVIIISGISAGFSSVFGTPLAGTVFGLEVLAIGKVRAEALFPSFFAGLFANFVTESFGVTHTHYPMGKIPTWSVELFVKLFLASICFGLAGW-FFSRSIVFLKKTYANWFANVYLRAFLGASIVVLFVLVLNNQRYLGLSLPLLEDAFAGNAQPFDFVGKLFFTVLSLGAGFQGGEVTPLFEIGATLGSSLAPLLHLSIPFLAGLGFIGVFSGATNTPIACFIMGIELFGSEAAVYFFMVCLISFMCSGNSGIYAS…	|||||||||||||||||||||||||||||||||||||||||||||||||||||||||||||||||||||||||||||||||||||||||||||||||||||||||||||||||||||||||||||||||||||||||||||||||||||||||||||||||||||||||||||||||||||||||||||||||||||||||||||||||||||||||||||||||||||||||||-|-|||||||||||||||||||||||||||||||||||||||||||||||||||||||||||||||||||||||||||||||||||||||||||||||||||||||||||||||||||||||||||||||||||||||||||||||||||||||||||||||||…	MKKETKQLLSIGGYMAKWLLITAIIGLFMGALSAFFLKSLTYVTDVRLANPWLLFILPISGVVFTYFYTRFGKNASRGNNLVIEQGNGGEEDIPLRLIPLTLFGTITTHLFGGSVGREGTAVQMGGAIANAVGKVFKLSALERQVIIISGISAGFSSVFGTPLAGTVFGLEVLAIGKVRAEALFPSFFAGLFANFVTESFGVTHTHYPMGKIPTWSVELFVKLFLASICFGLAGWVF-SRSIVFLKKTYANWFANVYLRAFLGASIVVLFVLVLNNQRYLGLSLPLLEDAFAGNAQPFDFVGKLFFTVLSLGAGFQGGEVTPLFEIGATLGSSLAPLLHLSIPFLAGLGFIGVFSGATNTPIACFIMGIELFGSEAAVYFFMVCLISFMCSGNSGIYAS…
AR682_10500	E1_v2_contig7	13762	13990	AR684_10435	E2_v1_contig6	84836	85064	hypothetical protein	COORDINATES: similar to AA sequence:RefSeq:NP_816129.1		EF2483	MEETVFFNLGNALASKRDQKELIKEAQIAKDTRKIPGKLIIVEDEENGTHILFELADQTEPSAE-TKEFKVKKVID	|||||||||||||||||||||||||||||||||||||||||||||||||||||||||||||||--|||||||||||	MEETVFFNLGNALASKRDQKELIKEAQIAKDTRKIPGKLIIVEDEENGTHILFELADQTEPSA-GTKEFKVKKVID
AR682_10615	E1_v2_contig7	36810	41766	AR684_10550	E2_v1_contig6	107884	111751	peptidase	COORDINATES: similar to AA sequence:RefSeq:NP_816151.1		EF2505	MKKKTFSFVMLSILLAQNFGFAVNAYAVTTTEAQTETTDTAKKEAELSNSTPSLPLATTNTSEMNQPTATTESQTTEASTTASSDAATPSEHQTTEDKDTSLNEKALPDVQAPITDELLDSMSLAPIGGTEYSQTEVHRELNTTPVTATFQFAVGNTGYAPGSVYTVQLPEHLGYSTVSGDVTGIGATWAVDAATKTLSITFNQRVSDTSFKVELKSYLTTEAEPLIKIETPGKNKKTYSFDLYEQVEPIQYNERTRTTGLDGEIFYNLDRTLTGNQTLELLTTETPGAVFGKQDNLEPQVFSYDVDINGQILPETQTLLTPGKDYTLSDNSLGRIAVTVPNMNQQKAYSLSINRTIYLESASDYNYLYSQQYPTTKIGSISLKSTTGTKQTTDFTAKT…	||||||||||||||||||||||||||||||||||||||||||||||||||||||||||||||||||||||||||||||||||||||-||||||||||||||||||||||||||||||||||||||||||||||||||||||||||||||||||||||||||||||||||||||||||||||||||||||||||||||||||||||||||||||||||||||||||||||||||||||||||||||||||||||||||||||||||||||||||||||||||||||||||||||||||||||||||||||||||||||||||||||||||||||||||||||||||||||||||||||||||||||||||||||||||||||||||||||||||||||||…	MKKKTFSFVMLSILLAQNFGFAVNAYAVTTTEAQTETTDTAKKEAELSNSTPSLPLATTNTSEMNQPTATTESQTTEASTTASSDA-TPSEHQTTEDKDTSLNEKALPDVQAPITDELLDSMSLAPIGGTEYSQTEVHRELNTTPVTATFQFAVGNTGYAPGSVYTVQLPEHLGYSTVSGDVTGIGATWAVDAATKTLSITFNQRVSDTSFKVELKSYLTTEAEPLIKIETPGKNKKTYSFDLYEQVEPIQYNERTRTTGLDGEIFYNLDRTLTGNQTLELLTTETPGAVFGKQDNLEPQVFSYDVDINGQILPETQTLLTPGKDYTLSDNSLGRIAVTVPNMNQQKAYSLSINRTIYLESASDYNYLYSQQYPTTKIGSISLKSTTGTKQTTDFTAKT…
AR682_10910	E1_v2_contig7	102642	103812	AR684_10845	E2_v1_contig6	172628	173798	AI-2E family transporter	COORDINATES: similar to AA sequence:RefSeq:NP_816241.1		EF2602	MDKKQTTDKRLSWFWRWFLNNQVVTALLIVLLVLLIILTFTKVSYLFKPVWQFFGVVGLPVIMAGVLYYLLNPIVDYLEKKQISRVWSIIGLFILIVALLIWGGIVIVPKIREQSVSFVNHFPQYIDTIDQKSQEILSDPLFAQFREQLEAAGDKVVSSLGTIIKNVSTFTVQGIGNFFGAVATIFVAIITMPFILFYLLKDGKNLAPYLMKFLPVKTRKPTLKVLAEVNDQVSSYIRGQLTVAFAVAIMFMIGFSVIGLDYAVTLGIAAGFLNLIPYLGSFLAMIPAVFLGIVSGPALLIKVLIVFAIEQTVEGRFISPLVLGSQLSIHPVTILVVLLTSGKLFGIVGVILGIPVYAAAKVIITHIFEWYQIVSGLYDEDKPDQQEST	|||||||||||||||||||||||||||||||||||||||||||||||||||||||||||||||||.|||||||||||||||||||||||||||||||||||||||||||||||||||||||||||||||||||||||||||||||||||||||||||||||||||||||||||||||||||||||||||||||||||||||||||||||||||||||||||||||||||||||||||||||||||||||||||||||||||||||||||||||||||||||||||||||||||||||||||||||||||||||||||||||||||||||||||||||||||||||||||||||||||||||||||||||||||||||||||||||||||	MDKKQTTDKRLSWFWRWFLNNQVVTALLIVLLVLLIILTFTKVSYLFKPVWQFFGVVGLPVIMAGILYYLLNPIVDYLEKKQISRVWSIIGLFILIVALLIWGGIVIVPKIREQSVSFVNHFPQYIDTIDQKSQEILSDPLFAQFREQLEAAGDKVVSSLGTIIKNVSTFTVQGIGNFFGAVATIFVAIITMPFILFYLLKDGKNLAPYLMKFLPVKTRKPTLKVLAEVNDQVSSYIRGQLTVAFAVAIMFMIGFSVIGLDYAVTLGIAAGFLNLIPYLGSFLAMIPAVFLGIVSGPALLIKVLIVFAIEQTVEGRFISPLVLGSQLSIHPVTILVVLLTSGKLFGIVGVILGIPVYAAAKVIITHIFEWYQIVSGLYDEDKPDQQEST
AR682_10965	E1_v2_contig7	111961	112183	AR684_10900	E2_v1_contig6	181947	182169	ATP synthase F0 subunit C	COORDINATES: similar to AA sequence:RefSeq:NP_816252.1	atpE	EF2613	MEGLNFIAAAIAIFGSAIGAAIGNGQVISKTIESMTRQPEMSGQLRTTMFIGVALIEAVPILGVFV-SLLLLFR	||||||||||||||||||||||||||||||||||||||||||||||||||||||||||||||||-|-|||||||	MEGLNFIAAAIAIFGSAIGAAIGNGQVISKTIESMTRQPEMSGQLRTTMFIGVALIEAVPILGV-VVSLLLLFR
AR682_11315	E1_v2_contig7	183456	186594	AR684_11250	E2_v1_contig6	253435	256573	exonuclease SbcC	COORDINATES: similar to AA sequence:RefSeq:NP_816323.1	sbcC	EF2689	MKPLSLTLKNFGPYINETIDFTKFEDSSLFLISGKTGSGKTTIFDGMSYALFGESSGKLRLGKEMRSTFADPSEATEVTLLFKHNEYLYELNRLPEQELFKKRGTGVRKQSAKISLIVKDAQGKELRAYSKRREVDELIQELLHLNANQFAQIVLLPQGEFRTFLIAKSDEKEKVLRNLFGTELYQLFSENLKERLKIANQEIQETQQKIELKTEQLHWSEEPEPTMTLFEKLQLLESQQQEAQQQLLVEREQIATLKQAKQAKEQVRYAIEERQNLQQQKEELLEKKAKQTEQETVIERLKEQIQQLKWSQKQQSLAEKVFEKRSEKQQKEQETKSKQQALMETQQALTDWQAIMSELEEQQPLIAEKQERLQTIQRQLPQYQEYEQLAQQQIAEQAN…	|||||||||||||||||||||||||||||||||||||||||||||||||||||||||||||||||||||||||||||||||||||||||||||||||||||||||||||||||||||||||||||||||||||||||||||||||||||||||||||||||||||||||||||||||||||||||||||||||||||||||||||||||||||||||||||||||||||||||||||||||||||||||||||||||||||||||||||||||||||||||||||||||||||||||||||||||||||||||||||||||||||||||||||||||||||||||||||||||||||||||||||||||||||||||||||||||||||||||||||||…	MKPLSLTLKNFGPYINETIDFTKFEDSSLFLISGKTGSGKTTIFDGMSYALFGESSGKLRLGKEMRSTFADPSEATEVTLLFKHNEYLYELNRLPEQELFKKRGTGVRKQSAKISLIVKDAQGKELRAYSKRREVDELIQELLHLNANQFAQIVLLPQGEFRTFLIAKSDEKEKVLRNLFGTELYQLFSENLKERLKIANQEIQETQQKIELKTEQLHWSEEPEPTMTLFEKLQLLESQQQEAQQQLLVEREQIATLKQAKQAKEQVRYAIEERQNLQQQKEELLEKKAKQTEQETVIERLKEQIQQLKWSQKQQSLAEKVFEKRSEKQQKEQETKSKQQALMETQQALTDWQAIMSELEEQQPLIAEKQERLQTIQRQLPQYQEYEQLAQQQIAEQAN…
AR682_11590	E1_v2_contig7	236763	238284	AR684_11525	E2_v1_contig7	36023	37544	D-alanine--poly(phosphoribitol) ligase	COORDINATES: similar to AA sequence:RefSeq:NP_816378.1		EF2749	MEKVINMIQTIDEWARKEPQRPVYLTEEKVSTYGELKEKSDNLAAYLAELKTDKSAIVVYGELDFEMIVSFLGASKAGFSYIPIDAHTPKERIELILNVAKPTAVIAVHEWPELATEVPVITAEELTEMMIHAPRHAPALIPVTGASNYYIIFTSGTTGVPKGVQISHDNLVSFTNWLLQDFGLEEGARFLAQAPYSFDLSVMSIYPALALGGSLTPLPNEIINDFKQLFTRLPQLTIDVWVSTPSFIELCLMEPSFDGEHLPALRTFLFCGEELPKPTAEKLAARFPTAHIYNTYGPTEATVAISAIEITQEVLKSVQRLPIGYVKEDTQIYIMEGMSKSPAGDF-GEIVIAGPSVSKGYLNNPAKTAEAFFQLDGVPAYRTGDAGKLVDNLLQYEGR…	||||||||||||||||||||||||||||||||||||||||||||||||||||||||||||||||||||||||||||||||||||||||||||||||||||||||||||||||||||||||||||||||||||||||||||||||||||||||||||||||||||||||||||||||||||||||||||||||||||||||||||||||||||||||||||||||||||||||||||||||||||||||||||||||||||||||||||||||||||||||||||||||||||||||||||||||||||||||||||||||||||||||||||||||||||||||.--||||||||||||||||||||||||||||||||||||||||||||||||||||…	MEKVINMIQTIDEWARKEPQRPVYLTEEKVSTYGELKEKSDNLAAYLAELKTDKSAIVVYGELDFEMIVSFLGASKAGFSYIPIDAHTPKERIELILNVAKPTAVIAVHEWPELATEVPVITAEELTEMMIHAPRHAPALIPVTGASNYYIIFTSGTTGVPKGVQISHDNLVSFTNWLLQDFGLEEGARFLAQAPYSFDLSVMSIYPALALGGSLTPLPNEIINDFKQLFTRLPQLTIDVWVSTPSFIELCLMEPSFDGEHLPALRTFLFCGEELPKPTAEKLAARFPTAHIYNTYGPTEATVAISAIEITQEVLKSVQRLPIGYVKEDTQIYIMEGMSKSPAGE-IGEIVIAGPSVSKGYLNNPAKTAEAFFQLDGVPAYRTGDAGKLVDNLLQYEGR…
AR682_12115	E1_v2_contig7	330063	331002	AR684_12050	E2_v1_contig7	129341	130280	glycosyltransferase	COORDINATES: similar to AA sequence:RefSeq:NP_816526.1		EF2908	MLSIVVPCYNEEAT-IPLFFEEVEKISQQLSHSVEYIFVNDGSKDKTLAVLRQLYREHPEKVRYLSFSRNFGKEAGLYAGLKEATGDLVTVMDVDLQDPPELLPQMIEMIETSTDLDCVGTRRITRDGEPPIRSFFARMFYKLINRIAETEMVDGARDFRVMTRQMVDAILELSEYNRFSKGIFSWVGFKTEYIEFKNRERIAGETSWSFWSLLSYSIDGIVNFSETPLNIASYVGAFSCIGSALAMLVIIFRTLVNGDPTSGWPSMVCIVLFVGGLQLLCLGIIGKYIGKIFLETKKRPIYIVKESEKDSKK	|||||||||||||--||||||||||||||||||||||||||||||||||||||||||||||||||||||||||||||||||||||||||||||||||||||||||||||||||||||||||||||||||||||||||||||||||||||||||||||||||||||||||||||||||||||||||||||||||||||||||||||||||||||||||||||||||||||||||||||||||||||||||||||||||||||||||||||||||||||||||||||||||||||||||||||||||||||||||	MLSIVVPCYNEEA-AIPLFFEEVEKISQQLSHSVEYIFVNDGSKDKTLAVLRQLYREHPEKVRYLSFSRNFGKEAGLYAGLKEATGDLVTVMDVDLQDPPELLPQMIEMIETSTDLDCVGTRRITRDGEPPIRSFFARMFYKLINRIAETEMVDGARDFRVMTRQMVDAILELSEYNRFSKGIFSWVGFKTEYIEFKNRERIAGETSWSFWSLLSYSIDGIVNFSETPLNIASYVGAFSCIGSALAMLVIIFRTLVNGDPTSGWPSMVCIVLFVGGLQLLCLGIIGKYIGKIFLETKKRPIYIVKESEKDSKK
AR682_12305	E1_v2_contig7	368689	370699	AR684_12240	E2_v1_contig7	167998	170008	transcription antiterminator BglG	COORDINATES: similar to AA sequence:RefSeq:NP_816584.1		EF2966	MNYKISYLLDEYAGQKIALSLAQQITDLSQRELVTQLSTIGGEVQQNTVSIPNLSANEWGKQLFQQRQVIYSETERQALIFLLTYSEIEELSVYHYQNFLDVSKGTILADIKKVRHQLATENIALSYERKRGFYLEGDEFRIRRFGKNWLARLLQQKSGTFALFCWLSQHQMSQYAKIRDGIQLAVQEAQLQLVPSR-LDEISYFLAFSQKRLGKYGTVVWPENQLIQSLRAYPVSRRILSDLVGPVANVETESLFFTICLMTALQGELRDTKLEFLLDISGEIIRKMELLAVVQFEQPRELLMNVYYHLVPAYFRINYGFYLPNVLIKDIRQSYRSLYHLCEQALAPLEKLTKRSIPSEEIGFFTILFGGEIFGQKNEQRQEKLKALIVCPSGISSSL…	|||||||||||||||||||||||||||||||||||||||||||||||||||||||||||||||||||||||||||||||||||||||||||||||||||||||||||||||||||||||||||||||||||||||||||||||||||||||||||||||||||||||||||||||||||||||||||||||||||-|-|||||||||||||||||||||||||||||||||||||||||||||||||||||||||||||||||||||||||||||||||||||||||||||||||||||||||||||||||||||||||||||||||||||||||||||||||||||||||||||||||||||||||||||||||||||||||||||||||||||||||…	MNYKISYLLDEYAGQKIALSLAQQITDLSQRELVTQLSTIGGEVQQNTVSIPNLSANEWGKQLFQQRQVIYSETERQALIFLLTYSEIEELSVYHYQNFLDVSKGTILADIKKVRHQLATENIALSYERKRGFYLEGDEFRIRRFGKNWLARLLQQKSGTFALFCWLSQHQMSQYAKIRDGIQLAVQEAQLQLVP-RRLDEISYFLAFSQKRLGKYGTVVWPENQLIQSLRAYPVSRRILSDLVGPVANVETESLFFTICLMTALQGELRDTKLEFLLDISGEIIRKMELLAVVQFEQPRELLMNVYYHLVPAYFRINYGFYLPNVLIKDIRQSYRSLYHLCEQALAPLEKLTKRSIPSEEIGFFTILFGGEIFGQKNEQRQEKLKALIVCPSGISSSL…
AR682_12350	E1_v2_contig7	378728	379472	AR684_12285	E2_v1_contig7	178037	178781	2-dehydro-3-deoxyphosphooctonate aldolase	COORDINATES: similar to AA sequence:RefSeq:NP_816592.1		EF2975	MSLKPNYLEERICLNVLANSVENAQACYEAAEGHVVLGVLSKNYETDEAAIDDMKKYQAATNNALSVGLGAGDPNQSQMVARLSEVLQPQHVNQVFTGVGASRALLRQDETVINGLVSPTGKVGYVNI-ATGPLSSGAPAAEVPIETAIKLLKDMGGNSIKYFPMKGLAHKEEYQAVAAACAKYDFYLEPTGGIDLENFEEIVQIAVDAGVKKIIPHVYSSIIDQETGDTRTEDVKTLLTMMKKTLNK	|||||||||||||||||||||||||||||||||||||||||||||||||||||||||||||||||||||||||||||||||||||||||||||||||||||||||||||||||||||||||||||||--|||||||||||||||||||||||||||||||||||||||||||||||||||||||||||||||||||||||||||||||||||||||||||||||||||||||||||||||||||||||	MSLKPNYLEERICLNVLANSVENAQACYEAAEGHVVLGVLSKNYETDEAAIDDMKKYQAATNNALSVGLGAGDPNQSQMVARLSEVLQPQHVNQVFTGVGASRALLRQDETVINGLVSPTGKVGYVN-FATGPLSSGAPAAEVPIETAIKLLKDMGGNSIKYFPMKGLAHKEEYQAVAAACAKYDFYLEPTGGIDLENFEEIVQIAVDAGVKKIIPHVYSSIIDQETGDTRTEDVKTLLTMMKKTLNK
AR682_12455	E1_v2_contig7	400547	401771	AR684_12390	E2_v1_contig7	199856	201080	Zn-dependent hydrolase	COORDINATES: similar to AA sequence:RefSeq:NP_816613.1		EF2997	MDLEKVLKQRIEELSAIGSDPAGGMTRLLYTDSWLAAQKYVQSQTEAFGLGTQFDEVGNLFCRVAGTEFPQETILTGSHIDTVVNGGTLDGQYGVIASMTAVQYLLDKYGKPRRSLEVLSMAEEEGSRFPTVFWGSKNVVGEAKREEVVDISDNEGKKFVDEMHRQGFDFRQEQTRREDIEAFVEIHIEQGNILENEKLQVGVVHSIVGQRRYTVNLKGQANHAGTTPMSYRHDAVYGFAKICAEAIDRANEIGDPLVLTFGKVIPKPNTVNVVPGEVEFTIDCRHTDAAFLRHFTGELEERMKTIAQELGLTIAIDRWMDEAPVPMNQAIVEVIEQKAKEGKYQYRMMHSGAGHDSQIIAPHYPTAMIFVPSIGGISHNPAEATAFPDLVEGA-KLLA…	|||||||||||||||||||||||||||||||||||||||||||||||||||||||||||||||||||||||||||||||||||||||||||||||||||||||||||||||||||||||||||||||||||||||||||||||||||||||||||||||||||||||||||||||||||||||||||||||||||||||||||||||||||||||||||||||||||||||||||||||||||||||||||||||||||||||||||||||||||||||||||||||||||||||||||||||||||||||||||||||||||||||||||||||||||||||||||||||||||||||||||||||||||||||||||||||||||||||||--||||…	MDLEKVLKQRIEELSAIGSDPAGGMTRLLYTDSWLAAQKYVQSQTEAFGLGTQFDEVGNLFCRVAGTEFPQETILTGSHIDTVVNGGTLDGQYGVIASMTAVQYLLDKYGKPRRSLEVLSMAEEEGSRFPTVFWGSKNVVGEAKREEVVDISDNEGKKFVDEMHRQGFDFRQEQTRREDIEAFVEIHIEQGNILENEKLQVGVVHSIVGQRRYTVNLKGQANHAGTTPMSYRHDAVYGFAKICAEAIDRANEIGDPLVLTFGKVIPKPNTVNVVPGEVEFTIDCRHTDAAFLRHFTGELEERMKTIAQELGLTIAIDRWMDEAPVPMNQAIVEVIEQKAKEGKYQYRMMHSGAGHDSQIIAPHYPTAMIFVPSIGGISHNPAEATAFPDLVEG-VKLLA…
AR682_12490	E1_v2_contig7	409279	410347	AR684_12425	E2_v1_contig7	208588	209656	choloylglycine hydrolase	COORDINATES: similar to AA sequence:RefSeq:NP_816620.1		EF3005	MCTGIKIISKI-NDIFYGRTMDFTFDFFGNEDPIAPKIPTLIAQFPKGTVLNSQLNPWTAKYAFMGLAMSGTDQPANDGKTVSLAITDGINEAGLSGDIQYLMESSTAPAESLAERGLTPHIAEEVLAYILSNFESVDEVKVAFEKIGLLDQKFQLDSLGEVHFTLHWTINDKNNNSIVLQPTDNGAFVIYDSIGVVTNSPEYNYHLTNARNYIGMRNYAIKEPYTLKSGATLDPIEGGTSYGLLGIPGDFTSPSRFIRALYYSDNLQEFDSSEGIMQLYRAFQTVMIPRGIGHLGQSNSLSDFTHYWSGYDVTNLTMYVQPESTTSFTKYTLDPALTEVTTFAVSNELLLTDLNQ	||||||||||--||||||||||||||||||||||||||||||||||||||||||||||||||||||||||||||||||||||||||||||||||||||||||||||||||||||||||||||||||||||||||||||||||||||||||||||||||||||||||||||||||||||||||||||||||||||||||||||||||||||||||||||||||||||||||||||||||||||||||||||||||||||||||||||||||||||||||||||||||||||||||||||||||||||||||||||||||||||||||||||||||||||||||||||||||||||||	MCTGIKIISK-TNDIFYGRTMDFTFDFFGNEDPIAPKIPTLIAQFPKGTVLNSQLNPWTAKYAFMGLAMSGTDQPANDGKTVSLAITDGINEAGLSGDIQYLMESSTAPAESLAERGLTPHIAEEVLAYILSNFESVDEVKVAFEKIGLLDQKFQLDSLGEVHFTLHWTINDKNNNSIVLQPTDNGAFVIYDSIGVVTNSPEYNYHLTNARNYIGMRNYAIKEPYTLKSGATLDPIEGGTSYGLLGIPGDFTSPSRFIRALYYSDNLQEFDSSEGIMQLYRAFQTVMIPRGIGHLGQSNSLSDFTHYWSGYDVTNLTMYVQPESTTSFTKYTLDPALTEVTTFAVSNELLLTDLNQ
AR682_12530	E1_v2_contig7	419405	420854	AR684_12465	E2_v1_contig7	218714	220163	hypothetical protein	COORDINATES: similar to AA sequence:RefSeq:NP_816628.1		EF3013	MYSMLKRVITEKDLLRQIRLLEQLLNVPQLTAKRLATQIQTTERTVFSDLQYIRSQLPADWSIETDSSGIRLRNQGNAQTNELWSLFLPQSISIQLLKELLFTKELVTTSFLSTSGVSYETLKRHIKKMNQALRDFHLTIQLTTTTIQLIGAESNIRIFYHRLLVPFTHNNYFFDDYSIHEEHYFQFLKQVYSSELTVETEEIFGACWFFINTIRNKANCRVSQFSFDSKDVLFQLYQPSLAKLYASEGIYLQGEESFFAFFCFLESWNYDNVYGETLASALHTHYSQLRKSLQQFVTNLSTEEARPDLIQTNLLDNLLLLFIKYTESPTLSEQFQLEYQELMTEQAAEDLALSKSNQELLEILSRYTTIEEPTYFLSLASLLEKQASYSIQAQTMTAY…	||||||||||||||||||||||||||||||||||||||||||||||||||||||||||||||.||||||||||||||||||||||||||||||||||||||||||||||||||||||||||||||||||||||||||||||||||||||||||||||||||||||||||||||||||||||||||||||||||||||||||||||||||||||||||||||||||||||||||||||||||||||||||||||||||||||||||||||||||||||||||||||||||||||||||||||||||||||||||||||||||||||||||||||||||||||||||||||||||||||||||||||||||||||||||||||||||||||||||||||||…	MYSMLKRVITEKDLLRQIRLLEQLLNVPQLTAKRLATQIQTTERTVFSDLQYIRSQLPADWSVETDSSGIRLRNQGNAQTNELWSLFLPQSISIQLLKELLFTKELVTTSFLSTSGVSYETLKRHIKKMNQALRDFHLTIQLTTTTIQLIGAESNIRIFYHRLLVPFTHNNYFFDDYSIHEEHYFQFLKQVYSSELTVETEEIFGACWFFINTIRNKANCRVSQFSFDSKDVLFQLYQPSLAKLYASEGIYLQGEESFFAFFCFLESWNYDNVYGETLASALHTHYSQLRKSLQQFVTNLSTEEARPDLIQTNLLDNLLLLFIKYTESPTLSEQFQLEYQELMTEQAAEDLALSKSNQELLEILSRYTTIEEPTYFLSLASLLEKQASYSIQAQTMTAY…
AR682_12580	E1_v2_contig7	432070	435763	AR684_12515	E2_v1_contig7	231379	235072	silent information regulator protein Sir2	COORDINATES: similar to AA sequence:RefSeq:NP_816637.1		EF3023	MIKKIIVVVAFMLTGFSLTAMSASAEEITDLFLQKEVTYSGVEGGKIGENWKYPQFVGEKAVDGDETTRWSADKQDEQWLIVDLGEVKNIGELVLQLHAESPVYEILVSTDGESYQSIFKEENGKGGQPTKKYIDGNNVQARFVKYQQMKMWQHTNKQFYSSSIISFEAYEKKRLPEAIKLLTENLTISEKRKQQLAFEVSPAGVDITEDQIEWSSSDPTIVTVDQTGNLTAVKSGEAKVTVKIKGTEISDTIPVTVVAENKQYAEMRAKWKMRLLGTMQYDNDADVQQYRAQIATESLALWQTLNQAADRGYLWERKPSDTVSADYTTQFTNIKKLALGYYEPSSELFEKPEVYDAIVKGIEFMIDTKKYNGTYYTGNWWDWQIGSAQPLTDTLILLH…	|||||||||||||||||||||||||||||||||||||||||||||||||||||||||||||||||||||||||||||||||||||||||||||||||||||||||||||||||||||||||||||||||||||||||||||||||||||||||||||||||||||||||||||||||||||||||||||||||||||||||||||||||||||||||||||||||||||||||||||||||||||||||||||||||||||||||||||||||||||||||||||||||||||||||||||||||||||||||||||||||||||||||||||||||||||||||||||||||||||||||||||||||||||||||||||||||||||||||||||||…	MIKKIIVVVAFMLTGFSLTAMSASAEEITDLFLQKEVTYSGVEGGKIGENWKYPQFVGEKAVDGDETTRWSADKQDEQWLIVDLGEVKNIGELVLQLHAESPVYEILVSTDGESYQSIFKEENGKGGQPTKKYIDGNNVQARFVKYQQMKMWQHTNKQFYSSSIISFEAYEKKRLPEAIKLLTENLTISEKRKQQLAFEVSPAGVDITEDQIEWSSSDPTIVTVDQTGNLTAVKSGEAKVTVKIKGTEISDTIPVTVVAENKQYAEMRAKWKMRLLGTMQYDNDADVQQYRAQIATESLALWQTLNQAADRGYLWERKPSDTVSADYTTQFTNIKKLALGYYEPSSELFEKPEVYDAIVKGIEFMIDTKKYNGTYYTGNWWDWQIGSAQPLTDTLILLH…
AR682_12645	E1_v2_contig7	445700	446852	AR684_12580	E2_v1_contig7	245007	246159	N-acetylglucosamine-6-phosphate deacetylase	COORDINATES: similar to AA sequence:RefSeq:NP_816656.1	nagA-2	EF3044	MIIQSKNVWINEQFQPAQVEVSEQRIVAILPYNEKAVDKEYGEKRILPGFIDIHDHGWHGGDANHANHEFIKEWQAYLPEEGITAFLPTTSTTFPKDLEHSFEVIGSFIEEDQGTNGAQILGIHAEGPMISEEFRGSHNPELLVKPSVETFKKWQELAKGHIKLMTLAPENDVENALTTYCHEHDVVISIGHTAATYEQAMAAVEAGAKSFTHTFNGMEDISHRKPTAVVAALDSEETFAEIIADGVHVDYSLVRVLAKLKGKDYLIAVTDSIWAEGCQPGVYPKPEKGIEMVIDEQNVVRLANGKLAGSTNHLNNMVRNLVEKALLPEVIAINSVTKNPARLLNVNESMGEIKLGLLGNFTIIDEKYEVLETLVNGETVYKK	|||||||||||||||||||||||||||||||||||||||||||||||||||||||||||||||||||||||||||||||||||||||||||||||||||||||||||||||||||||||||||||||||||||||||||||||||||||||||||||||||||||||||||||||||||||||||||||||||||||||||||||||||||||||||||||||||||||||||||||||||||||||||||||||||||||||||||||||||||.|||||||||||||||||||||||||||||||||||||||||||||||||||||||||||||||||||||||||||||||||||||||||||||||||||||||||||	MIIQSKNVWINEQFQPAQVEVSEQRIVAILPYNEKAVDKEYGEKRILPGFIDIHDHGWHGGDANHANHEFIKEWQAYLPEEGITAFLPTTSTTFPKDLEHSFEVIGSFIEEDQGTNGAQILGIHAEGPMISEEFRGSHNPELLVKPSVETFKKWQELAKGHIKLMTLAPENDVENALTTYCHEHDVVISIGHTAATYEQAMAAVEAGAKSFTHTFNGMEDISHRKPTAVVAALDSEETFAEIIADGVHVDYSLVRVLAKLKGKDYLIAVTDSIWAKGCQPGVYPKPEKGIEMVIDEQNVVRLANGKLAGSTNHLNNMVRNLVEKALLPEVIAINSVTKNPARLLNVNESMGEIKLGLLGNFTIIDEKYEVLETLVNGETVYKK
AR682_12805	E1_v2_contig7	477036	477399	AR684_12745	E2_v1_contig7	278089	278467	cell surface protein	COORDINATES: similar to AA sequence:RefSeq:NP_816688.1		EF3076	MKKKRYLIIACLLFYPSFFINVEASEGGSSSVGIEFYQNPATPAPKDAPPKTDEPAADSKEPAGPPQGDQRSGGSTQTTTTGSQLPRTGSKSQANLRILGLVLIGLV--G---MVQRKKGRHEAN	|||||||||||||||||||||||||||||||||||||||||||||||||||||||||||||||||||||||||||||||||||||||||||||||||||||||||||--|---||||||||||||	MKKKRYLIIACLLFYPSFFINVEASEGGSSSVGIEFYQNPATPAPKDAPPKTDEPAADSKEPAGPPQGDQRSGGSTQTTTTGSQLPRTGSKSQANLRILGLVLIGLVLIGLVGMVQRKKGRHEAN
AR682_12960	E1_v2_contig7	508934	510611	AR684_12900	E2_v1_contig7	310002	311679	hypothetical protein	COORDINATES: similar to AA sequence:RefSeq:NP_816724.1		EF3114	MNVTEISAGQFQEMVQAGATRLHTNAEYVNSLNVFPVPDGDTGTNMNLSMTSGAKAVADSRSEKVGELAGALSKGLLMGARGNSGVILSQLFRGFSKQIPEVTTLNAKDLAAAFTHGVETAYKAVMKPVEGTILTVSREAARSGERKAKETDDCIEVMTAVVAGAKRALAKTPDLLPVLKEVGVVDSGGQGLLFIYEGFLEALSGEFLPTETYEPSPAEMDEMVNAEHHRGVSGHVATEDIKFGYCTEIMVRIGEGPTVDSAFDYETFRNYLNELGDSLLVVNDDEIIKVHVHTEHPGEVMNYGQKFGSLVKIKVDNMRLQHETLVERDAQQEALTEKVRVPFAVIAIAAGEGVQELFRSLGASYIISGGQTMNPSTEDILKAVKEVNAEQVIILPNNK…	|||||||||||||||||||||||||||||||||||||||||||||||||||||||||||||||||||||||||||||||||||||||||||||||||||||||||||||||||||||||||||||||||||||||||||||||||||||||||||||||||||||||||||||||||||||||||||||||||||||||||||||||||||||||||||||||||||||||||||||||||||||||||||||||||||||||||||||||||||||||||||||||||||||||||||||||||||||||||||||||||||||||||||||||||||||||||||||||||||||||||||||||||||||||||||||||||||||||||||||||…	MNVTEISAGQFQEMVQAGATRLHTNAEYVNSLNVFPVPDGDTGTNMNLSMTSGAKAVADSRSEKVGELAGALSKGLLMGARGNSGVILSQLFRGFSKQIPEVTTLNAKDLAAAFTHGVETAYKAVMKPVEGTILTVSREAARSGERKAKETDDCIEVMTAVVAGAKRALAKTPDLLPVLKEVGVVDSGGQGLLFIYEGFLEALSGEFLPTETYEPSPAEMDEMVNAEHHRGVSGHVATEDIKFGYCTEIMVRIGEGPTVDSAFDYETFRNYLNELGDSLLVVNDDEIIKVHVHTEHPGEVMNYGQKFGSLVKIKVDNMRLQHETLVERDAQQEALTEKVRVPFAVIAIAAGEGVQELFRSLGASYIISGGQTMNPSTEDILKAVKEVNAEQVIILPNNK…
AR682_13010	E1_v2_contig7	518706	520863	AR684_12950	E2_v1_contig7	319774	321931	serine/threonine protein kinase	COORDINATES: similar to AA sequence:RefSeq:NP_816730.1		EF3120	MIEIGKKLNGRYHIIGSIGSGGMANVYLAHDLILDRDVAVKVLRFDFQNDQAAIRRFQREALAATELVHPNIVSVYDVGEEDGLQYLVMEYVKGMDLKRYIQTHFPIPYSTVVDITQQILSAVAMAHEHRIIHRDLKPQNILIDEHGTVKITDFGIAIALSETSITQTNTMLGSVHYLSPEQARGSMATNQSDIYAVGIILYEMLTGNVPFDGESAVTIALKHFQEEIPSVKMFDPGIPQSLENVVRHATAKDPSDRYKTANEMAEDLYTSLSASRLNEPAWEPTALLGETKVLTPIPEDIAEPEETTPVEVPEDIADDILAEQPPKKNRKKLWIGLAIAALIA-LAIGGLAFAMSGGKDVEVPDVTNETKADASQALQSAGLKVDSETKKIPDDKIEE…	|||||||||||||||||||||||||||||||||||||||||||||||||||||||||||||||||||||||||||||||||||||||||||||||||||||||||||||||||||||||||||||||||||||||||||||||||||||||||||||||||||||||||||||||||||||||||||||||||||||||||||||||||||||||||||||||||||||||||||||||||||||||||||||||||||||||||||||||||||||||||||||||||||||||||||||||||||||||||||||||||||||||||||||||||||||||--||||||||||||||||||||||||||||||||||||||||||||||||||||||…	MIEIGKKLNGRYHIIGSIGSGGMANVYLAHDLILDRDVAVKVLRFDFQNDQAAIRRFQREALAATELVHPNIVSVYDVGEEDGLQYLVMEYVKGMDLKRYIQTHFPIPYSTVVDITQQILSAVAMAHEHRIIHRDLKPQNILIDEHGTVKITDFGIAIALSETSITQTNTMLGSVHYLSPEQARGSMATNQSDIYAVGIILYEMLTGNVPFDGESAVTIALKHFQEEIPSVKMFDPGIPQSLENVVRHATAKDPSDRYKTANEMAEDLYTSLSASRLNEPAWEPTALLGETKVLTPIPEDIAEPEETTPVEVPEDIADDILAEQPPKKNRKKLWIGLAIAALI-TLAIGGLAFAMSGGKDVEVPDVTNETKADASQALQSAGLKVDSETKKIPDDKIEE…
AR682_13240	E1_v2_contig8	16846	17893	AR684_13190	E2_v1_contig8	18626	19673	DNA recombination/repair protein RecA	COORDINATES: similar to AA sequence:RefSeq:NP_816775.1	recA	EF3171	MADDRKVALDAALKKIEKNFGKGSIMKLGEKADQKISTIPSGSLALDVALGVGGYPRGRIIEVYGPESSGKTTVSLHAIAEVQRNGGTAAFIDAEHALDPQYAEKLGVNIDELLLSQPDTGEQGLEIADALVSSGAIDIVVIDSVAALVPRAEIDGEMGASHVGLQARLMSQALRKLSGSINKTKTIAIFINQIREKVGVMFGNPETTPGGRALKFYATVRLEVRRAEQLKQGTDIVGNRTKIKVVKNKVAPPFKVSEVDIMYGQGISQEGELLDMAVEKDLISKSGAWYGYKEERIGQGRENAKQYMADHPEMMAEVSKLVRDAYGIGDGSTITEEAEGQEELPLDE	||||||||||||||||||||||||||||||||||||||||||||||||||||||||||||||||||||||||||||||||||||||||||||||||||||||||||||||||||||||||||||||||||||||||||||||||||||||||||||||||||||||||||||||||||||||||||||||||||||||||||||||||||||||||||||||||||||||||||||||||||||||||||||||||.|||||||||||||||||||||||||||||||||||||||||||||||||||||||||||||||||||||||||||||||||||||||||||	MADDRKVALDAALKKIEKNFGKGSIMKLGEKADQKISTIPSGSLALDVALGVGGYPRGRIIEVYGPESSGKTTVSLHAIAEVQRNGGTAAFIDAEHALDPQYAEKLGVNIDELLLSQPDTGEQGLEIADALVSSGAIDIVVIDSVAALVPRAEIDGEMGASHVGLQARLMSQALRKLSGSINKTKTIAIFINQIREKVGVMFGNPETTPGGRALKFYATVRLEVRRAEQLKQGTDIVGNRTKIKVVKNKVAPPFKVAEVDIMYGQGISQEGELLDMAVEKDLISKSGAWYGYKEERIGQGRENAKQYMADHPEMMAEVSKLVRDAYGIGDGSTITEEAEGQEELPLDE
AR682_13615	E1_v2_contig8	84294	85719	AR684_13565	E2_v1_contig8	86239	87664	hypothetical protein	COORDINATES: similar to AA sequence:RefSeq:WP_010717476.1			MKKWVKMTSLGLLLFSVLGACGKVQDTKDSIEVQSSKVESITHTKEKESIIQSKTATDYDTIYVQNGLVIAQTGDDSSYNWTVYDMSLNEKNSILNADTERDELAHSLKTGYSKKVNGTAVIENNVNENEIYSTYLDENAELAKTSLGERTVDNDVSINTLTSGKYEIIPYRDWSGVTINYLANGYREKRFSTAHGSMSGDINKNGYFTLLDQMNDSKTGNDTSVQIYDAKLKDSGDNSSGEKDIATKTIHTVKLDTATNINDKNRLFIRQYSTGLVDDPAIWTFYDLDSDTSYNYPSNIEIVKFVDYGIETPIGDGEFLGDIGEAENYVFEDLNEKVTPDGSTPSSIDFTQRKKGIISSDGTVIKEL-FAFEIKKPNINGIVPYKLEKDGQYGLINVN…	|||||||||||||||||||||||||||||||||||||||||||||||||||||||||||||||||||||||||||||||||||||||||||||||||||||||||||||||||||||||||||||||||||||||||||||||||||||||||||||||||||||||||||||||||||||||||||||||||||||||||||||||||||||||||||||||||||||||||||||||||||||||||||||||||||||||||||||||||||||||||||||||||||||||||||||||||||||||||||||||||||||||||||||||||||||||||||||||||||||||||||||||--||||||||||||||||||||||||||||||…	MKKWVKMTSLGLLLFSVLGACGKVQDTKDSIEVQSSKVESITHTKEKESIIQSKTATDYDTIYVQNGLVIAQTGDDSSYNWTVYDMSLNEKNSILNADTERDELAHSLKTGYSKKVNGTAVIENNVNENEIYSTYLDENAELAKTSLGERTVDNDVSINTLTSGKYEIIPYRDWSGVTINYLANGYREKRFSTAHGSMSGDINKNGYFTLLDQMNDSKTGNDTSVQIYDAKLKDSGDNSSGEKDIATKTIHTVKLDTATNINDKNRLFIRQYSTGLVDDPAIWTFYDLDSDTSYNYPSNIEIVKFVDYGIETPIGDGEFLGDIGEAENYVFEDLNEKVTPDGSTPSSIDFTQRKKGIISSDGTVIKE-PFAFEIKKPNINGIVPYKLEKDGQYGLINVN…
AR682_13715	E1_v2_contig8	108108	108324	AR684_13665	E2_v1_contig8	110053	110269	DNA-binding protein	COORDINATES: similar to AA sequence:RefSeq:NP_816837.1		EF3239	MEKQQYVCEKCGNMHYVSDQFQATGGNFAKIFNVQNKKFITISCTQCGYTELYRSQTSGGMNVLDFLLGGG	||||||||||||||||||||||||||||||||.||||||||||||||||||||||||||||||||||||||	MEKQQYVCEKCGNMHYVSDQFQATGGNFAKIFDVQNKKFITISCTQCGYTELYRSQTSGGMNVLDFLLGGG
AR682_13805	E1_v2_contig8	131274	131361	AR684_13755	E2_v1_contig8	133176	133308	hypothetical protein	COORDINATES: similar to AA sequence:RefSeq:NP_816861.1		EF3264	MVGLFSLKNFSWLNRFIPVNGARFLLQ--K-------------	|||||||||||||||||||||||||||--|-------------	MVGLFSLKNFSWLNRFIPVNGARFLLQERKRILGRYKCVILHK
AR682_13970	E1_v2_contig8	160029	160224	AR684_13920	E2_v1_contig8	161976	162183	hypothetical protein	COORDINATES: similar to AA sequence:RefSeq:WP_002370576.1			MRLLSSICLLAYCLLVKNVCCLELNQDALHIWFVYSLFSFQRSTLPRSNFYIITNFRLNVKNFF----	||||||||||||||||||||||||||||||||||||||||||||||||||||||||||||||||----	MRLLSSICLLAYCLLVKNVCCLELNQDALHIWFVYSLFSFQRSTLPRSNFYIITNFRLNVKNFFKKVF
AR682_13985	E1_v2_contig8	162875	164147	AR684_13935	E2_v1_contig8	164822	166094	serine--tRNA ligase	COORDINATES: similar to AA sequence:RefSeq:NP_816887.1	serS-2	EF3292	MLDVKMMRQNFDEVKAKLQTRGVKEEILVEFLRLDESRRDLLVKVEEMKKYRNDVSAEIAQLKRNKEDATAKIAEMKEVGGNIKALDAEINAIDEELRGITTTLPNLPDDSVPVGAGEEENVEVRRWSEPRTFAFEPKPHWEVAENLGILDFERGAKVAGSRFVYYKGLGARLERALYNFMLDLHVYEHGYTEMITPYIVNDTAMFGTGQFPKFKEDVFQLQDTDLTLIPTAEVPLTNYYNNEILDGKDLPIYFTALSPSFRSEAGSAGRDTRGLIRLHQFNKVEMVKFSDAEHSYEELEKMTNNAEEILQKLGLPYRVMALSTGDMGFSAAKTYDLEVWIPAQETYREISSCSNCEDFQARRAMIRYRDENDKVQYAHTLNGSGLAVGRTVAAILENY…	|||||||||||||||||||||||||||||||||||||||||||||||||||||||||||||||||||||||||||||||||||||||||||||||||||||||||||||||||||||||||||||||||||||||||||||||||||||||||||||||||||||||||||||||||||||||||||||||||||||||||||||||||||||||||||||||||||||||||||||||||||||||||||||||||||||||||||||||||||||||||||||||||||||||||||||||||||||||||||||||||||||||||||||||||||||||||||||||||||||||||||||||||||||||||||||||||||||||||||||||…	MLDVKMMRQNFDEVKAKLQTRGVKEEILVEFLRLDESRRDLLVKVEEMKKYRNDVSAEIAQLKRNKEDATAKIAEMKEVGGNIKALDAEINAIDEELRGITTTLPNLPDDSVPVGAGEEENVEVRRWSEPRTFAFEPKPHWEVAENLGILDFERGAKVAGSRFVYYKGLGARLERALYNFMLDLHVYEHGYTEMITPYIVNDTAMFGTGQFPKFKEDVFQLQDTDLTLIPTAEVPLTNYYNNEILDGKDLPIYFTALSPSFRSEAGSAGRDTRGLIRLHQFNKVEMVKFSDAEHSYEELEKMTNNAEEILQKLGLPYRVMALSTGDMGFSAAKTYDLEVWIPAQETYREISSCSNCEDFQARRAMIRYRDENDKVQYAHTLNGSGLAVGRTVAAILENY…
