# Supplementary material for: Comparative genetics of Enterococcus faecalis intestinal tissue isolates before and after surgery in a rat model of colon anastomosis
Source: PLoS One. 2020 Apr 28;15(4):e0232165. doi: 10.1371/journal.pone.0232165 (PMC7188289; doi:10.1371/journal.pone.0232165)
Supplement: S3 Table — (XLSX) [file pone.0232165.s003.xlsx]

## Sheet: shared
E1 gene	E1 contig	E1 start	E1 end	E2 gene	E2 contig	E2 start	E2 end	Gene product	Gene inference	V583 gene	V583 locus
AR682_00285	E1_v2_contig1	59142	60519	AR684_00280	E2_v1_contig1	59148	60525	bifunctional N-acetylglucosamine-1-phosphate uridyltransferase/glucosamine-1-phosphate acetyltransferase	COORDINATES: similar to AA sequence:RefSeq:NP_813869.1	glmU	EF0059
AR682_00290	E1_v2_contig1	60959	64949	AR684_00285	E2_v1_contig1	60965	62519	bifunctional metallophosphatase/5'-nucleotidase	COORDINATES: similar to AA sequence:RefSeq:NP_813870.1	EF0062	EF0062
AR682_00640	E1_v2_contig2	3310	4813	AR684_00690	E2_v1_contig2	16097	17660	GMP synthase (glutamine-hydrolyzing)	COORDINATES: similar to AA sequence:RefSeq:NP_813969.1	guaA	EF0167
AR682_00800	E1_v2_contig2	31171	33253	AR684_00850	E2_v1_contig2	44016	46098	elongation factor G	COORDINATES: similar to AA sequence:RefSeq:NP_813999.1	fusA	EF0200
AR682_01440	E1_v2_contig2	126842	128171	AR684_01495	E2_v1_contig2	139689	141018	aminopeptidase	COORDINATES: similar to AA sequence:RefSeq:NP_814094.1	pepC	EF0302
AR682_01615	E1_v2_contig2	166239	167589	AR684_01670	E2_v1_contig2	179086	180442	serine protease	COORDINATES: similar to AA sequence:RefSeq:NP_814183.1		EF0394
AR682_01620	E1_v2_contig2	167996	169124	AR684_01675	E2_v1_contig2	180849	181977	5-methyltetrahydropteroyltriglutamate-- homocysteine methyltransferase	COORDINATES: similar to AA sequence:RefSeq:NP_814184.1		EF0395
AR682_01655	E1_v2_contig2	173811	175215	AR684_01710	E2_v1_contig2	186664	188068	Na+/H+ antiporter NhaC	COORDINATES: similar to AA sequence:RefSeq:NP_814191.1		EF0402
AR682_01930	E1_v2_contig2	226977	227781	AR684_01985	E2_v1_contig2	239852	240656	PTS sugar transporter subunit IIC	COORDINATES: similar to AA sequence:RefSeq:NP_814239.1		EF0455
AR682_02010	E1_v2_contig2	241328	243488	AR684_02065	E2_v1_contig2	254203	256363	ribonucleotide-diphosphate reductase subunit alpha	COORDINATES: similar to AA sequence:RefSeq:WP_002310024.1
AR682_02085	E1_v2_contig2	256507	256864	AR684_00665	E2_v1_contig2	9174	9531	type III secretion system protein PrgU	COORDINATES: similar to AA sequence:RefSeq:NP_816971.1		EFA0046
AR682_02380	E1_v2_contig3	11118	11292	AR684_08285	E2_v1_contig4	399057	399231	50S ribosomal protein L32	COORDINATES: similar to AA sequence:RefSeq:NP_814315.1	rpmF	EF0544
AR682_02385	E1_v2_contig3	11304	11691	AR684_08280	E2_v1_contig4	398658	399045	hypothetical protein	COORDINATES: similar to AA sequence:RefSeq:NP_814316.1		EF0545
AR682_02390	E1_v2_contig3	11742	12147	AR684_08275	E2_v1_contig4	398196	398601	NusG domain II-containing protein	COORDINATES: similar to AA sequence:RefSeq:NP_814317.1		EF0546
AR682_02490	E1_v2_contig3	31342	31636	AR684_08330	E2_v1_contig4	406974	407268	hypothetical protein	COORDINATES: similar to AA sequence:RefSeq:NP_814330.1		EF0563
AR682_03010	E1_v2_contig4	34327	34900	AR684_02305	E2_v1_contig2	303720	304293	phospholipase	COORDINATES: similar to AA sequence:RefSeq:NP_814419.1		EF0667
AR682_03530	E1_v2_contig5	31355	34253	AR684_02840	E2_v1_contig2	421532	424439	hypothetical protein	COORDINATES: similar to AA sequence:RefSeq:NP_814521.1		EF0775
AR682_03700	E1_v2_contig5	69275	71000	AR684_03010	E2_v1_contig2	459461	461186	hypothetical protein	COORDINATES: similar to AA sequence:RefSeq:NP_814553.1		EF0810
AR682_03745	E1_v2_contig5	78819	81834	AR684_03055	E2_v1_contig2	468997	472012	polysaccharide lyase	COORDINATES: similar to AA sequence:RefSeq:NP_814561.1		EF0818
AR682_04070	E1_v2_contig5	147512	149033	AR684_03380	E2_v1_contig2	537688	539209	hypothetical protein	COORDINATES: similar to AA sequence:RefSeq:NP_814624.1		EF0885
AR682_04340	E1_v2_contig5	201137	201560	AR684_03650	E2_v1_contig2	591314	591737	methylglyoxal synthase	COORDINATES: similar to AA sequence:RefSeq:NP_814677.1	mgsA	EF0939
AR682_04405	E1_v2_contig5	213698	213908	AR684_03715	E2_v1_contig2	603875	604085	hypothetical protein	COORDINATES: similar to AA sequence:RefSeq:NP_814690.1		EF0953
AR682_04820	E1_v2_contig5	289250	291488	AR684_04130	E2_v1_contig2	679426	681664	daunorubicin resistance protein DrrC	COORDINATES: similar to AA sequence:RefSeq:NP_814765.1	drrC	EF1032
AR682_04925	E1_v2_contig5	315968	316133	AR684_04235	E2_v1_contig2	706145	706310	hypothetical protein	COORDINATES: similar to AA sequence:RefSeq:NP_814785.1		EF1052
AR682_05245	E1_v2_contig5	365734	367759	AR684_04555	E2_v1_contig2	755916	757941	adhesin	COORDINATES: similar to AA sequence:RefSeq:NP_814829.1		EF1099
AR682_05705	E1_v2_contig5	456318	456984	AR684_05015	E2_v1_contig2	846501	847167	aquaporin	COORDINATES: similar to AA sequence:RefSeq:NP_814921.1		EF1192
AR682_06140	E1_v2_contig5	544892	545735	AR684_05450	E2_v1_contig2	935071	935914	DNA replication protein DnaC	COORDINATES: similar to AA sequence:RefSeq:NP_815003.1		EF1280
AR682_06325	E1_v2_contig5	579147	579273	AR684_05635	E2_v1_contig2	969324	969444	hypothetical protein	COORDINATES: similar to AA sequence:RefSeq:WP_002372842.1
AR682_06765	E1_v2_contig5	676127	677027	AR684_06075	E2_v1_contig2	1066305	1067205	sodium ABC transporter ATP-binding protein	COORDINATES: similar to AA sequence:RefSeq:NP_815129.1		EF1408
AR682_06770	E1_v2_contig5	677019	678282	AR684_06080	E2_v1_contig2	1067197	1068460	sodium ABC transporter permease	COORDINATES: similar to AA sequence:RefSeq:NP_815130.1		EF1409
AR682_06775	E1_v2_contig5	678317	679316	AR684_06085	E2_v1_contig2	1068495	1069494	LacI family transcriptional regulator	COORDINATES: similar to AA sequence:RefSeq:NP_815131.1		EF1410
AR682_07005	E1_v2_contig5	727372	729448	AR684_06665	E2_v1_contig4	68873	70937	hypothetical protein	COORDINATES: similar to AA sequence:RefSeq:NP_815242.1		EF1523
AR682_07190	E1_v2_contig5	762210	763236	AR684_06850	E2_v1_contig4	103724	104750	3-deoxy-7-phosphoheptulonate synthase	COORDINATES: similar to AA sequence:RefSeq:NP_815279.1		EF1562
AR682_07395	E1_v2_contig5	807311	807473	AR684_07055	E2_v1_contig4	148825	148987	hypothetical protein	COORDINATES: similar to AA sequence:RefSeq:NP_815319.1		EF1605
AR682_07600	E1_v2_contig5	850151	852230	AR684_07260	E2_v1_contig4	191665	193744	DNA topoisomerase I	COORDINATES: similar to AA sequence:RefSeq:NP_815358.1	topA	EF1650
AR682_07705	E1_v2_contig5	872034	872976	AR684_07365	E2_v1_contig4	213547	214489	NADPH:quinone reductase	COORDINATES: similar to AA sequence:RefSeq:NP_815379.1		EF1671
AR682_07800	E1_v2_contig5	888013	888802	AR684_07460	E2_v1_contig4	229526	230315	NAD(P)-dependent oxidoreductase	COORDINATES: similar to AA sequence:RefSeq:NP_815398.1		EF1690
AR682_08070	E1_v2_contig5	942082	942670	AR684_07730	E2_v1_contig4	283595	284183	YtxH domain-containing protein	COORDINATES: similar to AA sequence:RefSeq:NP_815447.1		EF1744
AR682_08285	E1_v2_contig5	980110	981235	AR684_07945	E2_v1_contig4	321623	322748	5-(carboxyamino)imidazole ribonucleotide synthase	COORDINATES: similar to AA sequence:RefSeq:NP_815487.1	purK-1	EF1786
AR682_08385	E1_v2_contig5	1002426	1003158	AR684_08045	E2_v1_contig4	344246	344978	GntR family transcriptional regulator	COORDINATES: similar to AA sequence:RefSeq:NP_815507.1		EF1809
AR682_08450	E1_v2_contig5	1017854	1019804	AR684_08110	E2_v1_contig4	359674	361645	N-acetylmuramoyl-L-alanine amidase	COORDINATES: similar to AA sequence:RefSeq:NP_815520.1		EF1823
AR682_08865	E1_v2_contig5	1103832	1104303	AR684_08610	E2_v1_contig4	457174	457645	PTS mannose/fructose/sorbose transporter subunit IIB	COORDINATES: similar to AA sequence:RefSeq:WP_013773547.1
AR682_08945	E1_v2_contig5	1120424	1120943	AR684_08690	E2_v1_contig4	473766	474285	ECF transporter S component	COORDINATES: similar to AA sequence:RefSeq:NP_815644.1		EF1968
AR682_09015	E1_v2_contig5	1133166	1133457	AR684_08760	E2_v1_contig4	486508	486808	hypothetical protein	COORDINATES: similar to AA sequence:RefSeq:NP_815657.1		EF1981
AR682_09070	E1_v2_contig5	1140342	1141671	AR684_08995	E2_v1_contig5	12875	14204	amino acid permease	COORDINATES: similar to AA sequence:RefSeq:WP_002360022.1
AR682_09180	E1_v2_contig5	1165437	1165623	AR684_09105	E2_v1_contig5	38005	38155	hypothetical protein	COORDINATES: similar to AA sequence:RefSeq:NP_815732.1		EF2069
AR682_09560	E1_v2_contig5	1247266	1248118	AR684_09490	E2_v1_contig5	119828	120680	Fis family transcriptional regulator	COORDINATES: similar to AA sequence:RefSeq:NP_815868.1		EF2207
AR682_09605	E1_v2_contig5	1254501	1255614	AR684_09535	E2_v1_contig5	127063	128164	FUSC family protein	COORDINATES: similar to AA sequence:RefSeq:NP_815877.1		EF2216
AR682_09650	E1_v2_contig5	1265771	1271468	AR684_09580	E2_v1_contig5	138321	144018	fimbrial assembly protein	COORDINATES: similar to AA sequence:RefSeq:WP_014525034.1
AR682_09970	E1_v2_contig5	1351727	1352228	AR684_09900	E2_v1_contig5	224270	224771	antirestriction protein ArdA	COORDINATES: similar to AA sequence:RefSeq:WP_017795868.1
AR682_10315	E1_v2_contig6	45855	46479	AR684_10245	E2_v1_contig6	45980	46604	phosphate transport regulator	COORDINATES: similar to AA sequence:RefSeq:NP_816089.1		EF2441
AR682_10345	E1_v2_contig6	49793	50822	AR684_10275	E2_v1_contig6	49918	50947	DNA polymerase III subunit delta	COORDINATES: similar to AA sequence:RefSeq:NP_816094.1	holA	EF2446
AR682_10430	E1_v2_contig6	69118	70384	AR684_10360	E2_v1_contig6	69243	70509	voltage-gated chloride channel protein	COORDINATES: similar to AA sequence:RefSeq:NP_816111.1		EF2463
AR682_10500	E1_v2_contig7	13762	13990	AR684_10435	E2_v1_contig6	84836	85064	hypothetical protein	COORDINATES: similar to AA sequence:RefSeq:NP_816129.1		EF2483
AR682_10615	E1_v2_contig7	36810	41766	AR684_10550	E2_v1_contig6	107884	111751	peptidase	COORDINATES: similar to AA sequence:RefSeq:NP_816151.1		EF2505
AR682_10910	E1_v2_contig7	102642	103812	AR684_10845	E2_v1_contig6	172628	173798	AI-2E family transporter	COORDINATES: similar to AA sequence:RefSeq:NP_816241.1		EF2602
AR682_10965	E1_v2_contig7	111961	112183	AR684_10900	E2_v1_contig6	181947	182169	ATP synthase F0 subunit C	COORDINATES: similar to AA sequence:RefSeq:NP_816252.1	atpE	EF2613
AR682_11315	E1_v2_contig7	183456	186594	AR684_11250	E2_v1_contig6	253435	256573	exonuclease SbcC	COORDINATES: similar to AA sequence:RefSeq:NP_816323.1	sbcC	EF2689
AR682_11590	E1_v2_contig7	236763	238284	AR684_11525	E2_v1_contig7	36023	37544	D-alanine--poly(phosphoribitol) ligase	COORDINATES: similar to AA sequence:RefSeq:NP_816378.1		EF2749
AR682_12115	E1_v2_contig7	330063	331002	AR684_12050	E2_v1_contig7	129341	130280	glycosyltransferase	COORDINATES: similar to AA sequence:RefSeq:NP_816526.1		EF2908
AR682_12305	E1_v2_contig7	368689	370699	AR684_12240	E2_v1_contig7	167998	170008	transcription antiterminator BglG	COORDINATES: similar to AA sequence:RefSeq:NP_816584.1		EF2966
AR682_12350	E1_v2_contig7	378728	379472	AR684_12285	E2_v1_contig7	178037	178781	2-dehydro-3-deoxyphosphooctonate aldolase	COORDINATES: similar to AA sequence:RefSeq:NP_816592.1		EF2975
AR682_12455	E1_v2_contig7	400547	401771	AR684_12390	E2_v1_contig7	199856	201080	Zn-dependent hydrolase	COORDINATES: similar to AA sequence:RefSeq:NP_816613.1		EF2997
AR682_12490	E1_v2_contig7	409279	410347	AR684_12425	E2_v1_contig7	208588	209656	choloylglycine hydrolase	COORDINATES: similar to AA sequence:RefSeq:NP_816620.1		EF3005
AR682_12530	E1_v2_contig7	419405	420854	AR684_12465	E2_v1_contig7	218714	220163	hypothetical protein	COORDINATES: similar to AA sequence:RefSeq:NP_816628.1		EF3013
AR682_12580	E1_v2_contig7	432070	435763	AR684_12515	E2_v1_contig7	231379	235072	silent information regulator protein Sir2	COORDINATES: similar to AA sequence:RefSeq:NP_816637.1		EF3023
AR682_12645	E1_v2_contig7	445700	446852	AR684_12580	E2_v1_contig7	245007	246159	N-acetylglucosamine-6-phosphate deacetylase	COORDINATES: similar to AA sequence:RefSeq:NP_816656.1	nagA-2	EF3044
AR682_12805	E1_v2_contig7	477036	477399	AR684_12745	E2_v1_contig7	278089	278467	cell surface protein	COORDINATES: similar to AA sequence:RefSeq:NP_816688.1		EF3076
AR682_12960	E1_v2_contig7	508934	510611	AR684_12900	E2_v1_contig7	310002	311679	hypothetical protein	COORDINATES: similar to AA sequence:RefSeq:NP_816724.1		EF3114
AR682_13010	E1_v2_contig7	518706	520863	AR684_12950	E2_v1_contig7	319774	321931	serine/threonine protein kinase	COORDINATES: similar to AA sequence:RefSeq:NP_816730.1		EF3120
AR682_13240	E1_v2_contig8	16846	17893	AR684_13190	E2_v1_contig8	18626	19673	DNA recombination/repair protein RecA	COORDINATES: similar to AA sequence:RefSeq:NP_816775.1	recA	EF3171
AR682_13615	E1_v2_contig8	84294	85719	AR684_13565	E2_v1_contig8	86239	87664	hypothetical protein	COORDINATES: similar to AA sequence:RefSeq:WP_010717476.1
AR682_13715	E1_v2_contig8	108108	108324	AR684_13665	E2_v1_contig8	110053	110269	DNA-binding protein	COORDINATES: similar to AA sequence:RefSeq:NP_816837.1		EF3239
AR682_13805	E1_v2_contig8	131274	131361	AR684_13755	E2_v1_contig8	133176	133308	hypothetical protein	COORDINATES: similar to AA sequence:RefSeq:NP_816861.1		EF3264
AR682_13970	E1_v2_contig8	160029	160224	AR684_13920	E2_v1_contig8	161976	162183	hypothetical protein	COORDINATES: similar to AA sequence:RefSeq:WP_002370576.1
AR682_13985	E1_v2_contig8	162875	164147	AR684_13935	E2_v1_contig8	164822	166094	serine--tRNA ligase	COORDINATES: similar to AA sequence:RefSeq:NP_816887.1	serS-2	EF3292

## Sheet: E1 unique
E1 gene	E1 contig	E1 start	E1 end	Gene product	Gene inference
AR682_00260	E1_v2_contig1	55040	55296	hypothetical protein	COORDINATES: similar to AA sequence:RefSeq:WP_002370609.1
AR682_00620	E1_v2_contig2	6	720	aggregation substance	COORDINATES: similar to AA sequence:RefSeq:NP_813951.1
AR682_02040	E1_v2_contig2	247604	248774	site-specific integrase	COORDINATES: similar to AA sequence:RefSeq:NP_814262.1
AR682_02045	E1_v2_contig2	248817	249048	DNA-binding protein	COORDINATES: similar to AA sequence:RefSeq:NP_814263.1
AR682_02055	E1_v2_contig2	249358	249579	hypothetical protein	COORDINATES: similar to AA sequence:RefSeq:WP_002347602.1
AR682_02060	E1_v2_contig2	249569	249758	hypothetical protein	COORDINATES: similar to AA sequence:RefSeq:WP_002412374.1
AR682_02065	E1_v2_contig2	249903	250149	helix-turn-helix domain-containing protein	COORDINATES: similar to AA sequence:RefSeq:NP_814264.1
AR682_02070	E1_v2_contig2	250142	250544	sigma-70 family RNA polymerase sigma factor	COORDINATES: similar to AA sequence:RefSeq:NP_814265.1
AR682_02075	E1_v2_contig2	251617	251836	hypothetical protein	COORDINATES: similar to AA sequence:RefSeq:WP_002399643.1
AR682_02080	E1_v2_contig2	252528	256446	aggregation substance	COORDINATES: similar to AA sequence:RefSeq:NP_814266.1
AR682_02090	E1_v2_contig2	256885	257272	hypothetical protein	COORDINATES: similar to AA sequence:RefSeq:NP_814268.1
AR682_02095	E1_v2_contig2	257205	257397	hypothetical protein	COORDINATES: similar to AA sequence:RefSeq:WP_002400638.1
AR682_02100	E1_v2_contig2	257417	257678	hypothetical protein	COORDINATES: similar to AA sequence:RefSeq:NP_814269.1
AR682_02105	E1_v2_contig2	257688	258567	hypothetical protein	COORDINATES: similar to AA sequence:RefSeq:NP_814270.1
AR682_02110	E1_v2_contig2	258586	259402	cell surface protein	COORDINATES: similar to AA sequence:RefSeq:NP_816967.1
AR682_02115	E1_v2_contig2	259427	260699	amidase	COORDINATES: similar to AA sequence:RefSeq:NP_814272.1
AR682_02120	E1_v2_contig2	260701	261319	hypothetical protein	COORDINATES: similar to AA sequence:RefSeq:NP_816965.1
AR682_02125	E1_v2_contig2	261350	261719	hypothetical protein	COORDINATES: similar to AA sequence:RefSeq:NP_814274.1
AR682_02130	E1_v2_contig2	261718	262033	hypothetical protein	COORDINATES: similar to AA sequence:RefSeq:NP_814275.1
AR682_02135	E1_v2_contig2	262025	263060	conjugal transfer protein	COORDINATES: similar to AA sequence:RefSeq:NP_816962.1
AR682_02140	E1_v2_contig2	263049	263325	hypothetical protein	COORDINATES: similar to AA sequence:RefSeq:NP_816961.1
AR682_02145	E1_v2_contig2	263321	263714	conjugal transfer protein	COORDINATES: similar to AA sequence:RefSeq:NP_814278.1
AR682_02150	E1_v2_contig2	263745	264228	hypothetical protein	COORDINATES: similar to AA sequence:RefSeq:NP_814279.1
AR682_02155	E1_v2_contig2	264322	264781	single-stranded DNA-binding protein	COORDINATES: similar to AA sequence:RefSeq:NP_814280.1
AR682_02160	E1_v2_contig2	264885	267378	type VI secretion protein	COORDINATES: similar to AA sequence:RefSeq:NP_814281.1
AR682_02165	E1_v2_contig2	267388	267733	lipoprotein	COORDINATES: similar to AA sequence:RefSeq:NP_814282.1
AR682_02170	E1_v2_contig2	267745	270091	hypothetical protein	COORDINATES: similar to AA sequence:RefSeq:NP_814283.1
AR682_02175	E1_v2_contig2	270077	272336	type VI secretion protein	COORDINATES: similar to AA sequence:RefSeq:NP_814284.1
AR682_02180	E1_v2_contig2	272337	272508	hypothetical protein	COORDINATES: similar to AA sequence:RefSeq:NP_814285.1
AR682_02185	E1_v2_contig2	272915	273644	ArsR family transcriptional regulator	COORDINATES: similar to AA sequence:RefSeq:NP_814286.1
AR682_02190	E1_v2_contig2	273649	274138	hypothetical protein	COORDINATES: similar to AA sequence:RefSeq:NP_814287.1
AR682_02195	E1_v2_contig2	274729	274996	hypothetical protein	COORDINATES: similar to AA sequence:RefSeq:NP_814288.1
AR682_02200	E1_v2_contig2	275028	275529	molecular chaperone DnaJ	COORDINATES: similar to AA sequence:RefSeq:NP_814289.1
AR682_02205	E1_v2_contig2	275541	275790	RNA-binding protein	COORDINATES: similar to AA sequence:RefSeq:NP_814290.1
AR682_02210	E1_v2_contig2	275865	276282	single-stranded DNA-binding protein	COORDINATES: similar to AA sequence:RefSeq:NP_814291.1
AR682_02215	E1_v2_contig2	276305	276890	thermonuclease	COORDINATES: similar to AA sequence:RefSeq:NP_814292.1
AR682_02220	E1_v2_contig2	277000	277267	type II toxin-antitoxin system antitoxin, RelB/DinJ family	COORDINATES: similar to AA sequence:RefSeq:NP_814293.1
AR682_02225	E1_v2_contig2	277259	277535	type II toxin-antitoxin system mRNA interferase toxin, RelE/StbE family	COORDINATES: similar to AA sequence:RefSeq:NP_814294.1
AR682_02235	E1_v2_contig2	278502	279385	IS256 family transposase	COORDINATES: similar to AA sequence:RefSeq:WP_000997695.1
AR682_02240	E1_v2_contig2	279689	280727	PTS sugar transporter subunit IIC	COORDINATES: similar to AA sequence:RefSeq:NP_814295.1
AR682_02245	E1_v2_contig2	280752	281691	2-dehydropantoate 2-reductase	COORDINATES: similar to AA sequence:RefSeq:NP_814296.1
AR682_02250	E1_v2_contig2	281818	282148	cell surface protein	COORDINATES: similar to AA sequence:RefSeq:NP_814297.1
AR682_02255	E1_v2_contig2	282177	282363	hypothetical protein	COORDINATES: similar to AA sequence:RefSeq:NP_814298.1
AR682_02260	E1_v2_contig2	282394	283022	IS6 family transposase	COORDINATES: similar to AA sequence:RefSeq:WP_002340533.1
AR682_02265	E1_v2_contig2	283034	283229	hypothetical protein	COORDINATES: similar to AA sequence:RefSeq:WP_002358658.1
AR682_02270	E1_v2_contig2	283671	284646	choloylglycine hydrolase	COORDINATES: similar to AA sequence:RefSeq:NP_814299.1
AR682_02275	E1_v2_contig2	284827	285514	IS6 family transposase	COORDINATES: similar to AA sequence:RefSeq:NP_816937.1
AR682_02280	E1_v2_contig2	285581	286001	hypothetical protein	COORDINATES: similar to AA sequence:RefSeq:NP_814300.1
AR682_02285	E1_v2_contig2	286338	286539	transcriptional regulator	COORDINATES: similar to AA sequence:RefSeq:NP_814301.1
AR682_02290	E1_v2_contig2	286539	286824	hypothetical protein	COORDINATES: similar to AA sequence:RefSeq:WP_002358178.1
AR682_02295	E1_v2_contig2	286942	287149	type 2 lantibiotic	COORDINATES: similar to AA sequence:RefSeq:NP_814302.1
AR682_02300	E1_v2_contig2	287182	287374	type 2 lantibiotic	COORDINATES: similar to AA sequence:RefSeq:NP_814303.1
AR682_02305	E1_v2_contig2	287434	290416	type 2 lantipeptide synthetase LanM	COORDINATES: similar to AA sequence:RefSeq:NP_814304.1
AR682_02310	E1_v2_contig2	290427	>291251	ABC transporter ATP-binding protein	COORDINATES: similar to AA sequence:RefSeq:WP_002415198.1
AR682_02315	E1_v2_contig3	20	938	YSIRK-targeted surface antigen transcriptional regulator	COORDINATES: similar to AA sequence:RefSeq:NP_814306.1
AR682_02320	E1_v2_contig3	1067	1484	hypothetical protein	COORDINATES: similar to AA sequence:RefSeq:NP_814307.1
AR682_02325	E1_v2_contig3	1513	1636	hypothetical protein	COORDINATES: similar to AA sequence:RefSeq:NP_814308.1
AR682_02330	E1_v2_contig3	1780	2446	hypothetical protein	COORDINATES: similar to AA sequence:RefSeq:NP_814309.1
AR682_02335	E1_v2_contig3	2491	3112	resolvase	COORDINATES: similar to AA sequence:RefSeq:WP_016616848.1
AR682_02340	E1_v2_contig3	3336	3915	transposon DNA-invertase	COORDINATES: similar to AA sequence:RefSeq:WP_002358528.1
AR682_02345	E1_v2_contig3	4023	4206	hypothetical protein	COORDINATES: similar to AA sequence:RefSeq:WP_002358529.1
AR682_02350	E1_v2_contig3	4661	5480	RpiR family transcriptional regulator	COORDINATES: similar to AA sequence:RefSeq:NP_814311.1
AR682_02355	E1_v2_contig3	5635	6343	N-acetylmannosamine-6-phosphate 2-epimerase	COORDINATES: similar to AA sequence:RefSeq:NP_814312.1
AR682_02360	E1_v2_contig3	6335	7838	PTS glucose transporter subunit IIBC	COORDINATES: similar to AA sequence:RefSeq:WP_010759843.1
AR682_02365	E1_v2_contig3	7848	8331	sugar permease	COORDINATES: similar to AA sequence:RefSeq:WP_002397631.1
AR682_02370	E1_v2_contig3	8963	9728	YibE/F family protein	COORDINATES: similar to AA sequence:RefSeq:NP_814313.1
AR682_02375	E1_v2_contig3	9724	10768	YibE/F family protein	COORDINATES: similar to AA sequence:RefSeq:NP_814314.1
AR682_02395	E1_v2_contig3	12340	13411	ammonium transporter	COORDINATES: similar to AA sequence:RefSeq:NP_814318.1
AR682_02400	E1_v2_contig3	13513	14647	pyridine nucleotide-disulfide oxidoreductase	COORDINATES: similar to AA sequence:RefSeq:NP_814319.1
AR682_02405	E1_v2_contig3	14847	14976	PTS lactose transporter subunit IIC	COORDINATES: similar to AA sequence:RefSeq:WP_002414836.1
AR682_02410	E1_v2_contig3	15715	16027	hypothetical protein	COORDINATES: protein motif:HMM:PF00665.24
AR682_02415	E1_v2_contig3	16132	16372	hypothetical protein	COORDINATES: protein motif:HMM:PF13276.4
AR682_02420	E1_v2_contig3	16386	16675	transposase	COORDINATES: similar to AA sequence:RefSeq:WP_003106754.1
AR682_02425	E1_v2_contig3	16915	18082	MarR family transcriptional regulator	COORDINATES: similar to AA sequence:RefSeq:NP_814320.1
AR682_02430	E1_v2_contig3	18448	20515	glycosyl hydrolase	COORDINATES: similar to AA sequence:RefSeq:NP_814321.1
AR682_02435	E1_v2_contig3	20514	21300	PTS sugar transporter subunit IIC	COORDINATES: similar to AA sequence:RefSeq:NP_814322.1
AR682_02440	E1_v2_contig3	21292	22105	PTS trehalose transporter subunit IIBC	COORDINATES: similar to AA sequence:RefSeq:NP_814323.1
AR682_02445	E1_v2_contig3	22129	22612	PTS mannose/fructose/sorbose transporter subunit IIB	COORDINATES: similar to AA sequence:RefSeq:NP_814324.1
AR682_02450	E1_v2_contig3	22623	23031	PTS mannose transporter subunit IIA	COORDINATES: similar to AA sequence:RefSeq:NP_814325.1
AR682_02455	E1_v2_contig3	23135	24443	xylose isomerase	COORDINATES: similar to AA sequence:RefSeq:NP_814326.1
AR682_02460	E1_v2_contig3	24504	25995	xylulokinase	COORDINATES: similar to AA sequence:RefSeq:NP_814327.1
AR682_02465	E1_v2_contig3	26878	28462	polysaccharide biosynthesis protein	COORDINATES: similar to AA sequence:RefSeq:NP_814328.1
AR682_02470	E1_v2_contig3	28908	29203	CylI	COORDINATES: similar to AA sequence:RefSeq:WP_002419539.1
AR682_02475	E1_v2_contig3	29475	29772	hypothetical protein	COORDINATES: similar to AA sequence:RefSeq:WP_002419540.1
AR682_02480	E1_v2_contig3	30585	30876	hypothetical protein	COORDINATES: similar to AA sequence:RefSeq:NP_814329.1
AR682_02485	E1_v2_contig3	31022	31298	hypothetical protein	COORDINATES: similar to AA sequence:RefSeq:WP_002402902.1
AR682_02495	E1_v2_contig3	31645	31813	hypothetical protein	COORDINATES: similar to AA sequence:RefSeq:NP_814331.1
AR682_02500	E1_v2_contig3	31964	32210	hypothetical protein	COORDINATES: similar to AA sequence:RefSeq:NP_814332.1
AR682_02505	E1_v2_contig3	32695	34372	potassium-transporting ATPase subunit A	COORDINATES: similar to AA sequence:RefSeq:NP_814333.1
AR682_02510	E1_v2_contig3	34387	36418	potassium-transporting ATPase subunit B	COORDINATES: similar to AA sequence:RefSeq:NP_814334.1
AR682_02515	E1_v2_contig3	36431	36962	potassium-transporting ATPase subunit C	COORDINATES: similar to AA sequence:RefSeq:NP_814335.1
AR682_02520	E1_v2_contig3	37048	39601	two-component sensor histidine kinase	COORDINATES: similar to AA sequence:RefSeq:NP_814336.1
AR682_02525	E1_v2_contig3	39612	40302	DNA-binding response regulator	COORDINATES: similar to AA sequence:RefSeq:NP_814337.1
AR682_02530	E1_v2_contig3	40329	40593	hypothetical protein	COORDINATES: similar to AA sequence:RefSeq:WP_002417126.1
AR682_02540	E1_v2_contig3	44370	44646	hypothetical protein	COORDINATES: similar to AA sequence:RefSeq:WP_005879001.1
AR682_02545	E1_v2_contig3	44658	44919	PTS sugar transporter subunit IIA	COORDINATES: similar to AA sequence:RefSeq:WP_002358571.1
AR682_02550	E1_v2_contig3	45389	47000	hypothetical protein	COORDINATES: similar to AA sequence:RefSeq:NP_814338.1
AR682_02555	E1_v2_contig3	47082	47187	hypothetical protein	COORDINATES: similar to AA sequence:RefSeq:NP_814339.1
AR682_02560	E1_v2_contig3	47600	48320	manganese ABC transporter ATP-binding protein	COORDINATES: similar to AA sequence:RefSeq:NP_814340.1
AR682_02565	E1_v2_contig3	48321	49164	metal ABC transporter permease	COORDINATES: similar to AA sequence:RefSeq:NP_814341.1
AR682_02570	E1_v2_contig3	49160	50111	metal ABC transporter substrate-binding protein	COORDINATES: similar to AA sequence:RefSeq:NP_814342.1
AR682_02575	E1_v2_contig3	50125	50359	iron-dependent repressor	COORDINATES: similar to AA sequence:RefSeq:NP_814343.1
AR682_02580	E1_v2_contig3	50689	51274	TetR/AcrR family transcriptional regulator	COORDINATES: similar to AA sequence:RefSeq:WP_002364863.1
AR682_02585	E1_v2_contig3	51403	52072	cobalt transporter	COORDINATES: similar to AA sequence:RefSeq:NP_814345.1
AR682_02590	E1_v2_contig3	52073	53498	ABC transporter ATP-binding protein	COORDINATES: similar to AA sequence:RefSeq:NP_814346.1
AR682_02595	E1_v2_contig3	53515	54085	hypothetical protein	COORDINATES: similar to AA sequence:RefSeq:NP_814347.1
AR682_02600	E1_v2_contig3	54194	55949	ABC transporter ATP-binding protein	COORDINATES: similar to AA sequence:RefSeq:NP_814348.1
AR682_02605	E1_v2_contig3	55932	57675	ABC transporter ATP-binding protein	COORDINATES: similar to AA sequence:RefSeq:NP_814349.1
AR682_02610	E1_v2_contig3	58197	58467	30S ribosomal protein S14	COORDINATES: similar to AA sequence:RefSeq:NP_814350.1
AR682_02615	E1_v2_contig3	58481	58661	50S ribosomal protein L32	COORDINATES: similar to AA sequence:RefSeq:NP_814351.1
AR682_02620	E1_v2_contig3	58692	59070	hypothetical protein	COORDINATES: similar to AA sequence:RefSeq:NP_814352.1
AR682_02625	E1_v2_contig3	59090	59240	50S ribosomal protein L33	COORDINATES: similar to AA sequence:RefSeq:NP_814353.1
AR682_02630	E1_v2_contig3	59263	59428	hypothetical protein	COORDINATES: similar to AA sequence:RefSeq:NP_814354.1
AR682_02635	E1_v2_contig3	59766	61317	polysaccharide deacetylase	COORDINATES: similar to AA sequence:RefSeq:NP_814355.1
AR682_02640	E1_v2_contig3	61681	65509	peptidase	COORDINATES: similar to AA sequence:RefSeq:WP_002404367.1
AR682_02650	E1_v2_contig3	67153	67813	peptidase	COORDINATES: similar to AA sequence:RefSeq:WP_017771134.1
AR682_02660	E1_v2_contig3	68847	69252	hypothetical protein	COORDINATES: similar to AA sequence:RefSeq:WP_002358592.1
AR682_02665	E1_v2_contig3	69589	71106	IS5/IS1182 family transposase	COORDINATES: similar to AA sequence:RefSeq:WP_002369693.1
AR682_02670	E1_v2_contig3	71347	71578	hypothetical protein	COORDINATES: similar to AA sequence:RefSeq:NP_814358.1
AR682_02675	E1_v2_contig3	71714	72338	TetR family transcriptional regulator	COORDINATES: similar to AA sequence:RefSeq:NP_814359.1
AR682_02680	E1_v2_contig3	72345	72990	TetR family transcriptional regulator	COORDINATES: similar to AA sequence:RefSeq:NP_814360.1
AR682_02685	E1_v2_contig3	73168	73483	hypothetical protein	COORDINATES: similar to AA sequence:RefSeq:WP_002382909.1
AR682_02690	E1_v2_contig3	73517	73976	hypothetical protein	COORDINATES: protein motif:HMM:PF13683.4
AR682_02695	E1_v2_contig3	74073	74178	hypothetical protein	COORDINATES: similar to AA sequence:RefSeq:WP_002415987.1
AR682_02700	E1_v2_contig3	74505	74697	hypothetical protein	COORDINATES: protein motif:HMM:PF01527.18
AR682_02705	E1_v2_contig3	74938	75424	hypothetical protein	COORDINATES: similar to AA sequence:RefSeq:NP_814361.1
AR682_02710	E1_v2_contig3	75801	76380	Asp23/Gls24 family envelope stress response protein	COORDINATES: similar to AA sequence:RefSeq:NP_814362.1
AR682_02715	E1_v2_contig3	76434	76617	DUF2273 domain-containing protein	COORDINATES: similar to AA sequence:RefSeq:WP_002358600.1
AR682_02720	E1_v2_contig3	76626	77187	alkaline shock response membrane anchor protein AmaP	COORDINATES: similar to AA sequence:RefSeq:NP_814363.1
AR682_02725	E1_v2_contig3	77904	78372	DNA starvation/stationary phase protection protein	COORDINATES: similar to AA sequence:RefSeq:NP_814364.1
AR682_02730	E1_v2_contig3	78506	79040	chromosome partitioning protein ParB	COORDINATES: similar to AA sequence:RefSeq:NP_814365.1
AR682_02735	E1_v2_contig3	79026	79452	hypothetical protein	COORDINATES: similar to AA sequence:RefSeq:NP_814366.1
AR682_02740	E1_v2_contig3	79448	80720	phosphoadenosine phosphosulfate sulfurtransferase	COORDINATES: similar to AA sequence:RefSeq:NP_814367.1
AR682_02745	E1_v2_contig3	81362	81476	hypothetical protein	COORDINATES: similar to AA sequence:RefSeq:NP_814368.1
AR682_02750	E1_v2_contig3	81689	82085	hypothetical protein	COORDINATES: similar to AA sequence:RefSeq:NP_814369.1
AR682_02755	E1_v2_contig3	82359	82635	hypothetical protein	COORDINATES: similar to AA sequence:RefSeq:NP_814370.1
AR682_02760	E1_v2_contig3	82828	82999	hypothetical protein	COORDINATES: similar to AA sequence:RefSeq:NP_814371.1
AR682_02765	E1_v2_contig3	83595	83994	IS200/IS605 family transposase	COORDINATES: similar to AA sequence:RefSeq:WP_002366027.1
AR682_02770	E1_v2_contig3	84119	85100	ornithine cyclodeaminase family protein	COORDINATES: similar to AA sequence:RefSeq:NP_814373.1
AR682_02775	E1_v2_contig3	85112	85991	anion permease	COORDINATES: similar to AA sequence:RefSeq:NP_814374.1
AR682_02780	E1_v2_contig3	86005	86806	transcriptional regulator	COORDINATES: similar to AA sequence:RefSeq:NP_814375.1
AR682_02785	E1_v2_contig3	87133	87229	hypothetical protein	COORDINATES: similar to AA sequence:RefSeq:NP_814376.1
AR682_02790	E1_v2_contig3	87267	87441	serine kinase	COORDINATES: similar to AA sequence:RefSeq:WP_002382922.1
AR682_02795	E1_v2_contig3	87765	87936	hypothetical protein	COORDINATES: similar to AA sequence:RefSeq:NP_814377.1
AR682_02800	E1_v2_contig3	87994	88159	PTS sugar transporter	COORDINATES: similar to AA sequence:RefSeq:NP_814378.1
AR682_02805	E1_v2_contig3	88091	88496	PTS sugar transporter	COORDINATES: similar to AA sequence:RefSeq:WP_002382924.1
AR682_02810	E1_v2_contig3	88509	88830	PTS sugar transporter	COORDINATES: similar to AA sequence:RefSeq:WP_002382925.1
AR682_02815	E1_v2_contig3	88959	90802	heparinase	COORDINATES: similar to AA sequence:RefSeq:NP_815926.1
AR682_02820	E1_v2_contig3	90814	91231	PTS mannose transporter subunit IIA	COORDINATES: similar to AA sequence:RefSeq:NP_814383.1
AR682_02825	E1_v2_contig3	91380	91578	hypothetical protein	COORDINATES: similar to AA sequence:RefSeq:WP_002399757.1
AR682_03710	E1_v2_contig5	72049	72148	hypothetical protein	COORDINATES: similar to AA sequence:RefSeq:WP_016635181.1
AR682_09045	E1_v2_contig5	1137120	1137489	hypothetical protein	COORDINATES: similar to AA sequence:RefSeq:WP_002366894.1
AR682_09050	E1_v2_contig5	1137412	1137859	hypothetical protein	COORDINATES: similar to AA sequence:RefSeq:WP_016618445.1
AR682_09175	E1_v2_contig5	1164260	1165493	MFS transporter	COORDINATES: similar to AA sequence:RefSeq:WP_005880194.1
AR682_11820	E1_v2_contig7	278081	278283	hypothetical protein	COORDINATES: similar to AA sequence:RefSeq:WP_016630483.1
AR682_12800	E1_v2_contig7	473666	477050	hypothetical protein	COORDINATES: similar to AA sequence:RefSeq:NP_816687.1
AR682_13250	E1_v2_contig8	19442	>20474	hypothetical protein	COORDINATES: similar to AA sequence:RefSeq:NP_816777.1

## Sheet: E2 unique
Postop 16 gene	postop 16 contig	Postop 16 start	Postop 16 end	Gene product	Gene inference
AR684_00615	postop_v1_contig2	22	2251	hypothetical protein	COORDINATES: similar to AA sequence:RefSeq:WP_002360816.1
AR684_00620	postop_v1_contig2	2436	3312	hypothetical protein	COORDINATES: similar to AA sequence:RefSeq:WP_014862344.1
AR684_00625	postop_v1_contig2	3370	3556	hypothetical protein	COORDINATES: similar to AA sequence:RefSeq:WP_002360815.1
AR684_00630	postop_v1_contig2	3850	5374	cell surface protein	COORDINATES: similar to AA sequence:RefSeq:WP_002360814.1
AR684_00635	postop_v1_contig2	5890	7018	hypothetical protein	COORDINATES: similar to AA sequence:RefSeq:WP_002382027.1
AR684_00640	postop_v1_contig2	7025	7337	hypothetical protein	COORDINATES: similar to AA sequence:RefSeq:WP_002360810.1
AR684_00645	postop_v1_contig2	7396	7576	hypothetical protein	COORDINATES: similar to AA sequence:RefSeq:WP_002360809.1
AR684_00650	postop_v1_contig2	7606	8434	hypothetical protein	COORDINATES: similar to AA sequence:RefSeq:WP_002382025.1
AR684_00655	postop_v1_contig2	8441	8651	hypothetical protein	COORDINATES: similar to AA sequence:RefSeq:WP_002382024.1
AR684_00660	postop_v1_contig2	8678	9050	hypothetical protein	COORDINATES: similar to AA sequence:RefSeq:WP_002382023.1
AR684_00670	postop_v1_contig2	9592	13507	aggregation substance	COORDINATES: similar to AA sequence:RefSeq:NP_817031.1
AR684_02100	postop_v1_contig2	261261	261582	hypothetical protein	COORDINATES: similar to AA sequence:RefSeq:WP_002403077.1
AR684_02105	postop_v1_contig2	262282	264190	ABC transporter permease	COORDINATES: similar to AA sequence:RefSeq:WP_002367963.1
AR684_02110	postop_v1_contig2	264214	264880	ABC transporter ATP-binding protein	COORDINATES: similar to AA sequence:RefSeq:WP_010818265.1
AR684_02115	postop_v1_contig2	266516	268496	ATP-binding protein	COORDINATES: similar to AA sequence:RefSeq:WP_002361210.1
AR684_02120	postop_v1_contig2	268476	269085	DNA-binding response regulator	COORDINATES: similar to AA sequence:RefSeq:WP_002355439.1
AR684_02690	postop_v1_contig2	387945	388674	hypothetical protein	COORDINATES: similar to AA sequence:RefSeq:WP_002363191.1
AR684_02695	postop_v1_contig2	388688	389693	hypothetical protein	COORDINATES: similar to AA sequence:RefSeq:WP_002366187.1
AR684_02700	postop_v1_contig2	389613	390183	hypothetical protein	COORDINATES: similar to AA sequence:RefSeq:WP_002366188.1
AR684_06125	postop_v1_contig2	1077727	1078954	site-specific integrase	COORDINATES: similar to AA sequence:RefSeq:NP_815138.1
AR684_06130	postop_v1_contig2	1078953	1079235	hypothetical protein	COORDINATES: similar to AA sequence:RefSeq:NP_815139.1
AR684_06135	postop_v1_contig2	1079390	1079984	hypothetical protein	COORDINATES: similar to AA sequence:RefSeq:NP_815140.1
AR684_06140	postop_v1_contig2	1080041	1080797	DUF4950 domain-containing protein	COORDINATES: similar to AA sequence:RefSeq:NP_815141.1
AR684_06145	postop_v1_contig2	1080814	1081279	toxin	COORDINATES: similar to AA sequence:RefSeq:NP_815142.1
AR684_06150	postop_v1_contig2	1081299	1081623	transcriptional regulator	COORDINATES: similar to AA sequence:RefSeq:NP_815143.1
AR684_06155	postop_v1_contig2	1081788	1081974	transcriptional regulator	COORDINATES: similar to AA sequence:RefSeq:NP_815144.1
AR684_06160	postop_v1_contig2	1082019	1082166	hypothetical protein	COORDINATES: similar to AA sequence:RefSeq:NP_815145.1
AR684_06165	postop_v1_contig2	1082228	1082789	hypothetical protein	COORDINATES: similar to AA sequence:RefSeq:NP_815146.1
AR684_06170	postop_v1_contig2	1082769	1083000	DNA-binding protein	COORDINATES: similar to AA sequence:RefSeq:NP_815147.1
AR684_06175	postop_v1_contig2	1083011	1083179	hypothetical protein	COORDINATES: similar to AA sequence:RefSeq:NP_815148.1
AR684_06180	postop_v1_contig2	1083179	1083395	hypothetical protein	COORDINATES: similar to AA sequence:RefSeq:NP_815149.1
AR684_06185	postop_v1_contig2	1083450	1083741	hypothetical protein	COORDINATES: similar to AA sequence:RefSeq:NP_815150.1
AR684_06190	postop_v1_contig2	1083745	1085860	hypothetical protein	COORDINATES: similar to AA sequence:RefSeq:WP_002400376.1
AR684_06195	postop_v1_contig2	1085860	1087033	hypothetical protein	COORDINATES: similar to AA sequence:RefSeq:NP_815153.1
AR684_06200	postop_v1_contig2	1087032	1087734	MBL fold metallo-hydrolase	COORDINATES: similar to AA sequence:RefSeq:NP_815154.1
AR684_06205	postop_v1_contig2	1087745	1088510	DNA replication protein DnaD	COORDINATES: similar to AA sequence:RefSeq:NP_815155.1
AR684_06210	postop_v1_contig2	1088522	1089023	recombinase RecU	COORDINATES: similar to AA sequence:RefSeq:NP_815156.1
AR684_06215	postop_v1_contig2	1089043	1089358	hypothetical protein	COORDINATES: similar to AA sequence:RefSeq:NP_815157.1
AR684_06220	postop_v1_contig2	1089441	1089744	hypothetical protein	COORDINATES: similar to AA sequence:RefSeq:NP_815158.1
AR684_06225	postop_v1_contig3	81	435	DNA topoisomerase	COORDINATES: similar to AA sequence:RefSeq:WP_002363353.1
AR684_06230	postop_v1_contig3	591	1206	RNA-binding protein	COORDINATES: similar to AA sequence:RefSeq:WP_002406363.1
AR684_06235	postop_v1_contig3	1219	1537	replicase	COORDINATES: similar to AA sequence:RefSeq:NP_815166.1
AR684_06240	postop_v1_contig3	1530	1737	hypothetical protein	COORDINATES: similar to AA sequence:RefSeq:NP_815167.1
AR684_06245	postop_v1_contig3	1737	1917	hypothetical protein	COORDINATES: similar to AA sequence:RefSeq:NP_815168.1
AR684_06250	postop_v1_contig3	1931	2042	hypothetical protein	COORDINATES: similar to AA sequence:RefSeq:NP_815169.1
AR684_06255	postop_v1_contig3	2057	2237	hypothetical protein	COORDINATES: similar to AA sequence:RefSeq:NP_815170.1
AR684_06260	postop_v1_contig3	2337	2922	positive control factor	COORDINATES: similar to AA sequence:RefSeq:NP_815171.1
AR684_06270	postop_v1_contig3	3356	3599	hypothetical protein	COORDINATES: similar to AA sequence:RefSeq:WP_002390557.1
AR684_06275	postop_v1_contig3	3567	4287	oxidoreductase	COORDINATES: similar to AA sequence:RefSeq:WP_002390559.1
AR684_06280	postop_v1_contig4	<0	467	hypothetical protein	COORDINATES: similar to AA sequence:RefSeq:WP_002390561.1
AR684_06285	postop_v1_contig4	591	1383	hypothetical protein	COORDINATES: similar to AA sequence:RefSeq:WP_002390562.1
AR684_06290	postop_v1_contig4	1434	2160	terminase small subunit	COORDINATES: similar to AA sequence:RefSeq:NP_815175.1
AR684_06295	postop_v1_contig4	2140	3577	hypothetical protein	COORDINATES: similar to AA sequence:RefSeq:NP_815176.1
AR684_06300	postop_v1_contig4	3599	4994	hypothetical protein	COORDINATES: similar to AA sequence:RefSeq:NP_815177.1
AR684_06305	postop_v1_contig4	4983	6228	phage head morphogenesis protein	COORDINATES: similar to AA sequence:RefSeq:NP_815178.1
AR684_06310	postop_v1_contig4	6220	6385	hypothetical protein	COORDINATES: similar to AA sequence:RefSeq:NP_815179.1
AR684_06315	postop_v1_contig4	6441	6729	hypothetical protein	COORDINATES: similar to AA sequence:RefSeq:NP_815180.1
AR684_06320	postop_v1_contig4	6721	6931	peptidoglycan-binding protein LysM	COORDINATES: similar to AA sequence:RefSeq:NP_815181.1
AR684_06325	postop_v1_contig4	6943	8044	hypothetical protein	COORDINATES: similar to AA sequence:RefSeq:NP_815182.1
AR684_06330	postop_v1_contig4	8046	8517	hypothetical protein	COORDINATES: similar to AA sequence:RefSeq:NP_815183.1
AR684_06335	postop_v1_contig4	8537	9419	major capsid protein	COORDINATES: similar to AA sequence:RefSeq:NP_815184.1
AR684_06340	postop_v1_contig4	9438	9825	hypothetical protein	COORDINATES: similar to AA sequence:RefSeq:NP_815185.1
AR684_06345	postop_v1_contig4	9836	10178	DUF4054 domain-containing protein	COORDINATES: similar to AA sequence:RefSeq:NP_815186.1
AR684_06350	postop_v1_contig4	10174	10780	hypothetical protein	COORDINATES: similar to AA sequence:RefSeq:NP_815187.1
AR684_06355	postop_v1_contig4	10779	11139	hypothetical protein	COORDINATES: similar to AA sequence:RefSeq:NP_815188.1
AR684_06360	postop_v1_contig4	11125	11602	hypothetical protein	COORDINATES: similar to AA sequence:RefSeq:NP_815189.1
AR684_06365	postop_v1_contig4	11598	12636	hypothetical protein	COORDINATES: similar to AA sequence:RefSeq:NP_815190.1
AR684_06370	postop_v1_contig4	12651	13050	hypothetical protein	COORDINATES: similar to AA sequence:RefSeq:NP_815191.1
AR684_06375	postop_v1_contig4	13102	13435	hypothetical protein	COORDINATES: similar to AA sequence:RefSeq:NP_815192.1
AR684_06380	postop_v1_contig4	13415	13616	hypothetical protein	COORDINATES: similar to AA sequence:RefSeq:NP_815193.1
AR684_06385	postop_v1_contig4	13618	18784	peptidase M23	COORDINATES: similar to AA sequence:RefSeq:NP_815194.1
AR684_06390	postop_v1_contig4	18783	19341	peptidoglycan-binding protein LysM	COORDINATES: similar to AA sequence:RefSeq:NP_815195.1
AR684_06395	postop_v1_contig4	19350	19713	hypothetical protein	COORDINATES: similar to AA sequence:RefSeq:NP_815196.1
AR684_06400	postop_v1_contig4	19713	20544	hypothetical protein	COORDINATES: similar to AA sequence:RefSeq:NP_815197.1
AR684_06405	postop_v1_contig4	20543	20876	hypothetical protein	COORDINATES: similar to AA sequence:RefSeq:NP_815198.1
AR684_06410	postop_v1_contig4	20875	21223	DUF2634 domain-containing protein	COORDINATES: similar to AA sequence:RefSeq:NP_815199.1
AR684_06415	postop_v1_contig4	21215	22370	hypothetical protein	COORDINATES: similar to AA sequence:RefSeq:NP_815200.1
AR684_06420	postop_v1_contig4	22353	22983	hypothetical protein	COORDINATES: similar to AA sequence:RefSeq:NP_815201.1
AR684_06425	postop_v1_contig4	22995	24384	phage tail protein	COORDINATES: similar to AA sequence:RefSeq:WP_002400423.1
AR684_06430	postop_v1_contig4	24399	24834	hypothetical protein	COORDINATES: similar to AA sequence:RefSeq:NP_815203.1
AR684_06435	postop_v1_contig4	24833	24962	XkdX family protein	COORDINATES: similar to AA sequence:RefSeq:NP_815204.1
AR684_06440	postop_v1_contig4	24966	25323	hypothetical protein	COORDINATES: similar to AA sequence:RefSeq:NP_815205.1
AR684_06445	postop_v1_contig4	25319	25517	hypothetical protein	COORDINATES: similar to AA sequence:RefSeq:NP_815206.1
AR684_06450	postop_v1_contig4	25575	26682	N-acetylmuramoyl-L-alanine amidase	COORDINATES: similar to AA sequence:RefSeq:NP_815207.1
AR684_06460	postop_v1_contig4	27060	27828	hypothetical protein	COORDINATES: similar to AA sequence:RefSeq:WP_002377502.1
AR684_06465	postop_v1_contig4	27856	28315	hypothetical protein	COORDINATES: similar to AA sequence:RefSeq:WP_002382548.1
AR684_06470	postop_v1_contig4	28426	28675	hypothetical protein	COORDINATES: similar to AA sequence:RefSeq:NP_815210.1
AR684_08290	postop_v1_contig4	399788	400655	MBL fold hydrolase	COORDINATES: similar to AA sequence:RefSeq:WP_002378418.1
AR684_08295	postop_v1_contig4	401074	401281	hypothetical protein	COORDINATES: similar to AA sequence:RefSeq:WP_002371958.1
AR684_08300	postop_v1_contig4	401804	402335	hypothetical protein	COORDINATES: similar to AA sequence:RefSeq:WP_002407513.1
AR684_08305	postop_v1_contig4	402506	403538	peptidase	COORDINATES: similar to AA sequence:RefSeq:WP_002391269.1
AR684_08310	postop_v1_contig4	403788	403971	hypothetical protein	COORDINATES: similar to AA sequence:RefSeq:WP_002394548.1
AR684_08315	postop_v1_contig4	404342	404525	hypothetical protein	COORDINATES: similar to AA sequence:RefSeq:WP_002371963.1
AR684_08320	postop_v1_contig4	404812	406309	peptidase C47	COORDINATES: similar to AA sequence:RefSeq:WP_002371964.1
AR684_08325	postop_v1_contig4	406326	406965	hypothetical protein	COORDINATES: similar to AA sequence:RefSeq:WP_016627657.1
AR684_08335	postop_v1_contig4	407302	407590	hypothetical protein	COORDINATES: similar to AA sequence:RefSeq:WP_002394549.1
AR684_08340	postop_v1_contig4	407616	408360	hypothetical protein	COORDINATES: similar to AA sequence:RefSeq:WP_002371970.1
AR684_08345	postop_v1_contig4	408363	408582	hypothetical protein	COORDINATES: similar to AA sequence:RefSeq:WP_002394550.1
AR684_08350	postop_v1_contig4	408697	408967	hypothetical protein	COORDINATES: similar to AA sequence:RefSeq:WP_002377132.1
AR684_08355	postop_v1_contig4	409324	409423	hypothetical protein	COORDINATES: similar to AA sequence:RefSeq:NP_815538.1
AR684_08790	postop_v1_contig4	490471	490798	hypothetical protein	COORDINATES: similar to AA sequence:RefSeq:WP_014525029.1
AR684_08795	postop_v1_contig4	491174	491300	hypothetical protein	COORDINATES: similar to AA sequence:RefSeq:NP_815663.1
AR684_08800	postop_v1_contig4	491597	492539	ferrochelatase	COORDINATES: similar to AA sequence:RefSeq:NP_815664.1
AR684_08810	postop_v1_contig4	493307	494549	1,4-beta-N-acetylmuramidase	COORDINATES: similar to AA sequence:RefSeq:NP_815667.1
AR684_08815	postop_v1_contig4	494549	494783	phage holin	COORDINATES: similar to AA sequence:RefSeq:NP_815668.1
AR684_08820	postop_v1_contig4	494775	494997	hypothetical protein	COORDINATES: similar to AA sequence:RefSeq:WP_002406118.1
AR684_08825	postop_v1_contig4	495030	495186	XkdX family protein	COORDINATES: similar to AA sequence:RefSeq:NP_815669.1
AR684_08830	postop_v1_contig4	495187	495508	hypothetical protein	COORDINATES: similar to AA sequence:RefSeq:NP_815670.1
AR684_08835	postop_v1_contig4	495521	496013	hypothetical protein	COORDINATES: similar to AA sequence:RefSeq:WP_002364194.1
AR684_08840	postop_v1_contig4	496012	496300	collagen-like protein	COORDINATES: similar to AA sequence:RefSeq:WP_002357046.1
AR684_08845	postop_v1_contig4	496296	496899	hypothetical protein	COORDINATES: similar to AA sequence:RefSeq:WP_002357045.1
AR684_08850	postop_v1_contig4	496891	497773	hypothetical protein	COORDINATES: similar to AA sequence:RefSeq:WP_014862404.1
AR684_08855	postop_v1_contig4	497791	500587	hypothetical protein	COORDINATES: similar to AA sequence:RefSeq:NP_816434.1
AR684_08860	postop_v1_contig4	500583	501288	phage tail protein	COORDINATES: similar to AA sequence:RefSeq:NP_816435.1
AR684_08865	postop_v1_contig4	501293	>501773	phage tail tape measure protein	COORDINATES: similar to AA sequence:RefSeq:NP_816436.1
AR684_08870	postop_v1_contig5	134	560	RusA family crossover junction endodeoxyribonuclease	COORDINATES: similar to AA sequence:RefSeq:WP_010783303.1
AR684_08875	postop_v1_contig5	577	877	hypothetical protein	COORDINATES: similar to AA sequence:RefSeq:WP_010711597.1
AR684_08880	postop_v1_contig5	877	1180	hypothetical protein	COORDINATES: similar to AA sequence:RefSeq:WP_002405525.1
AR684_08885	postop_v1_contig5	1176	2037	helix-turn-helix domain-containing protein	COORDINATES: similar to AA sequence:RefSeq:WP_002402489.1
AR684_08890	postop_v1_contig5	2036	2237	hypothetical protein	COORDINATES: similar to AA sequence:RefSeq:NP_815696.1
AR684_08895	postop_v1_contig5	2241	2883	hypothetical protein	COORDINATES: similar to AA sequence:RefSeq:WP_002363343.1
AR684_08900	postop_v1_contig5	2887	3622	single-stranded DNA-binding protein	COORDINATES: similar to AA sequence:RefSeq:NP_815697.1
AR684_08905	postop_v1_contig5	3614	3932	hypothetical protein	COORDINATES: similar to AA sequence:RefSeq:WP_002357007.1
AR684_08910	postop_v1_contig5	4017	4131	hypothetical protein	COORDINATES: similar to AA sequence:RefSeq:NP_815699.1
AR684_08915	postop_v1_contig5	4127	4466	hypothetical protein	COORDINATES: similar to AA sequence:RefSeq:NP_815700.1
AR684_08920	postop_v1_contig5	4530	4713	hypothetical protein	COORDINATES: similar to AA sequence:RefSeq:WP_002368198.1
AR684_08925	postop_v1_contig5	4723	4909	hypothetical protein	COORDINATES: similar to AA sequence:RefSeq:WP_002364665.1
AR684_08930	postop_v1_contig5	4919	5633	phage regulatory protein	COORDINATES: similar to AA sequence:RefSeq:WP_016024367.1
AR684_08935	postop_v1_contig5	5671	5983	hypothetical protein	COORDINATES: similar to AA sequence:RefSeq:NP_815703.1
AR684_08940	postop_v1_contig5	5994	6186	hypothetical protein	COORDINATES: similar to AA sequence:RefSeq:WP_002356998.1
AR684_08945	postop_v1_contig5	6148	6376	hypothetical protein	COORDINATES: similar to AA sequence:RefSeq:WP_002364229.1
AR684_08950	postop_v1_contig5	6476	6821	transcriptional regulator	COORDINATES: similar to AA sequence:RefSeq:WP_002385819.1
AR684_08955	postop_v1_contig5	6833	7472	toxin	COORDINATES: similar to AA sequence:RefSeq:WP_002389292.1
AR684_08960	postop_v1_contig5	7571	8354	peptidoglycan-binding protein LysM	COORDINATES: similar to AA sequence:RefSeq:WP_002364232.1
AR684_08965	postop_v1_contig5	8368	8698	hypothetical protein	COORDINATES: similar to AA sequence:RefSeq:WP_002369911.1
AR684_08970	postop_v1_contig5	8772	9921	site-specific integrase	COORDINATES: similar to AA sequence:RefSeq:NP_815708.1
AR684_08975	postop_v1_contig5	9948	10392	hypothetical protein	COORDINATES: similar to AA sequence:RefSeq:WP_016617790.1
AR684_09100	postop_v1_contig5	36793	38032	multidrug resistance protein	COORDINATES: similar to AA sequence:RefSeq:NP_815731.1
AR684_09175	postop_v1_contig5	51101	51374	hypothetical protein	COORDINATES: similar to AA sequence:RefSeq:WP_002372064.1
AR684_10365	postop_v1_contig6	70719	70968	hypothetical protein	COORDINATES: similar to AA sequence:RefSeq:NP_816115.1
AR684_11755	postop_v1_contig7	77360	77597	hypothetical protein	COORDINATES: similar to AA sequence:RefSeq:WP_002368777.1
AR684_12735	postop_v1_contig7	272673	272868	hypothetical protein	COORDINATES: similar to AA sequence:RefSeq:WP_002404351.1
AR684_12740	postop_v1_contig7	272988	278103	hypothetical protein	COORDINATES: similar to AA sequence:RefSeq:WP_002410633.1
AR684_13115	postop_v1_contig8	803	1514	WxL domain-containing protein	COORDINATES: similar to AA sequence:RefSeq:WP_002393517.1
AR684_13200	postop_v1_contig8	21222	22422	hypothetical protein	COORDINATES: similar to AA sequence:RefSeq:WP_002370127.1
